# Supplementary material for: Current cancer driver variant predictors learn to recognize driver genes instead of functional variants
Source: BMC Biol. 2021 Jan 13;19:3. doi: 10.1186/s12915-020-00930-0 (PMC7807764; doi:10.1186/s12915-020-00930-0)
Supplement: Supplementary file 1 — Additional file 1 Zip file containing the datasets used as benchmark in this paper. [file 12915_2020_930_MOESM1_ESM.zip]

Archive with 6 entries (5 files):
- datasets/
- datasets/DRGN.txt
- datasets/EXPDRV+ALL.txt
- datasets/EXPDRV+DEL.txt
- datasets/EXPDRV+NEUT.txt
- datasets/README
