# Supplementary material for: Current cancer driver variant predictors learn to recognize driver genes instead of functional variants
Source: BMC Biol. 2021 Jan 13;19:3. doi: 10.1186/s12915-020-00930-0 (PMC7807764; doi:10.1186/s12915-020-00930-0)
Supplement: Supplementary file 1 — Additional file 1 Zip file containing the datasets used as benchmark in this paper. [file 12915_2020_930_MOESM1_ESM.zip › datasets/DRGN.txt]

P54278	S46N	1
P54278	K541E	0
P54278	I668V	1
P54278	S36R	0
P54278	D699H	0
P54278	T597S	0
P54278	T485K	0
P54278	I18V	0
P54278	M1T	1
P54278	E41A	1
P54278	N775S	0
P54278	L571I	0
P54278	S46I	1
P54278	R107W	1
P54278	T511A	0
P54278	D60E	0
P54278	D792N	0
P54278	T511P	0
P54278	G857A	0
P54278	E705K	1
P54278	T511M	0
P54278	V475E	0
P54278	I853M	0
P54278	A423T	0
P54278	R563L	0
P54278	G207E	1
P54278	P470S	0
P54278	M1K	1
P54278	T277K	0
P08069	M1255I	1
P08069	R605H	0
P08069	R138Q	0
P08069	K145N	0
P08069	R595H	0
P08069	A828T	0
P08069	Y865C	0
P08069	H808R	0
P08069	N359Y	0
P08069	N857S	0
P08069	R1337C	0
P08069	R1256S	0
P08069	R739Q	0
P08069	R437H	0
P08069	V388M	0
P08069	R511Q	0
P08069	A1338T	0
P49711	H284N	1
P49711	R339W	1
P49711	R377H	1
P49711	R567W	0
P49711	H284P	1
P49711	H284Y	1
P49711	P378L	1
P10415	G33R	1
P10415	A43T	0
P10415	T7S	0
P20936	C540Y	0
P20936	I401V	1
P20936	K400E	1
P20936	A626E	0
P20936	Y472H	1
P20936	R398L	1
P20936	L481F	1
P20936	V530D	0
P31749	Q79E	1
P31749	T195I	1
P31749	R25C	0
P31749	G311D	1
P31749	K189N	1
P31749	E267G	1
P31749	E40K	1
P31749	T435P	0
P31749	E49K	1
P31749	Q79K	1
P31749	V271A	1
P31749	D323H	1
P31749	D325A	1
P31749	H238Y	1
P31749	V167A	0
P31749	C77F	1
P31749	E191A	1
P31749	V270A	1
P31749	L52R	1
P31749	R370C	1
P31749	K179M	1
P21359	V1453L	0
P21359	M968R	0
P21359	L145P	0
P21359	A776T	0
P21359	L2125P	0
P21359	L847P	0
P21359	P2221A	0
P21359	I117S	0
P21359	L532P	0
P21359	L1147P	0
P21359	L844R	0
P21359	A330T	0
P21359	T2631A	0
P21359	Y1422H	0
P21359	L1196R	0
P21359	L578R	0
P21359	D1644A	1
P21359	Y491C	0
P21359	C93W	0
P21359	D186V	0
P21359	N1451T	0
P21359	Y80S	0
P21359	K1444R	0
P21359	K1444E	0
P21359	R1276G	0
P21359	S1484F	0
P21359	M1073V	0
P21359	E337V	0
P21359	E2357K	0
P21359	H31R	0
P21359	L844F	0
P21359	I1605V	0
P21359	G1166D	0
P21359	L1446P	0
P21359	S82F	0
P21359	L194R	0
P21359	D338G	0
P21359	C324R	0
P21359	P678L	0
P21359	R1611W	0
P21359	G2001R	0
P21359	L1301R	1
P21359	G848E	0
P21359	N1156S	0
P21359	L920P	0
P21359	R1250P	0
P21359	Q1189R	0
P21359	K1440R	0
P21359	W1048R	0
P21359	W777S	0
P21359	H781P	0
P21359	W1952R	0
P21359	L357P	0
P21359	D2012N	0
P21359	L2164M	0
P21359	A1785S	0
P21359	K1444N	0
P21359	L844P	0
P21359	R1412S	0
P21359	W784C	0
P21359	R873C	0
P21359	L1411F	0
P21359	W784R	0
P21359	T780K	0
P21359	H393L	0
P21359	V2511L	0
P21359	L549P	0
P21359	L2088P	0
P21359	R1870Q	1
P21359	L1953P	0
P21359	L695P	0
P21359	K583R	0
P21359	K1440Q	0
P21359	H393D	0
P21359	L508P	0
P21359	C93Y	0
P21359	R160T	0
P21359	M1035R	0
P21359	I581T	0
P21359	Q519P	0
P21359	L604V	0
P21359	S1489G	0
P21359	K1430E	0
P21359	L1243P	0
P21359	L216P	0
P21359	T2507I	0
P21359	E1356G	1
P21359	Y2192N	0
P21359	T1324N	1
P21359	L898P	0
P21359	D176E	0
P21359	S574R	0
P21359	I157N	0
P21359	F1193C	0
P21359	Y80C	0
P23468	Q447E	0
P23468	G446E	1
P23468	R1088C	1
P23468	V1565I	1
P23468	R995C	0
P23468	P1311T	1
P23468	E1078D	0
Q92574	V220F	1
Q92574	K587R	0
Q92574	H206D	1
Q92574	R190S	0
Q92574	Q654E	0
Q92574	R1097H	0
Q92574	H105R	1
Q92574	R204P	0
Q92574	E809Q	0
Q92574	H732Y	0
Q92574	F158C	1
Q92574	R204C	0
Q92574	H68R	1
Q92574	G1035S	0
Q92574	A726E	0
Q92574	L72P	0
Q92574	E577D	0
Q92574	S829R	0
Q92574	P448S	0
Q92574	R500Q	0
Q92574	A567V	0
Q92574	R22W	0
Q92574	R509Q	0
Q92574	T899S	0
Q92574	M322T	0
Q92574	G1108S	0
Q15303	K909I	1
Q15303	Y259C	1
Q15303	E810K	1
Q15303	D905Y	1
Q15303	E291K	1
Q15303	E846K	1
Q15303	R280S	1
Q15303	E516K	1
Q15303	R901Q	0
Q15303	E537K	1
Q15303	R518W	1
Q15303	E426K	1
Q15303	D569V	1
Q15303	R367W	1
Q99728	S186G	0
Q99728	C645R	0
Q99728	K153E	0
Q99728	R658C	0
Q99728	M1I	1
Q99728	S728F	0
Q99728	V507M	0
Q99728	C557S	0
Q99728	P24S	0
Q99728	S241C	0
Q99728	R378S	0
P48735	R172M	1
P48735	R172G	1
P48735	R140L	1
P48735	R172K	1
P48735	R140G	0
P48735	R140W	1
P25445	I310S	0
P25445	D260Y	0
P25445	I184V	0
P25445	T28A	0
P25445	C82R	0
P25445	A257D	0
P25445	A16T	0
P25445	N118S	1
P25445	R121W	0
P25445	T270K	0
P25445	I262S	0
P25445	T241K	0
P25445	E272G	0
P25445	N255D	1
P25445	R250Q	0
P25445	G253D	0
P25445	T270I	0
P25445	D260G	0
P25445	R250P	0
P25445	T122I	0
P25445	Y232C	0
P25445	E272K	0
P25445	D260V	0
P25445	T305I	0
P25445	G253S	0
P25445	V249L	0
P25445	I259R	0
P25445	C178R	1
P25445	T241P	0
P16234	Q579R	1
P16234	V469A	1
P16234	S478P	0
P16234	G426D	0
P16234	D568N	1
P16234	P577S	1
P16234	V536E	1
P16234	G79D	0
P16234	Y555C	1
P16234	V561A	1
Q92963	S35T	0
Q92963	R122L	1
Q92963	A57G	0
Q92963	T83P	0
Q92963	E81G	0
Q92963	F82V	0
Q92963	A77P	1
Q92963	Y89H	0
Q92963	A77T	1
Q92963	A77S	1
Q92963	G95A	0
Q92963	Q79L	1
P84243	G35W	0
P84243	G35V	1
P84243	K37M	0
P84243	K28M	1
P84243	G35R	1
P08581	H1106D	1
P08581	M1250T	1
P08581	H1094L	1
P08581	H1094R	1
P08581	D1228N	1
P08581	N375S	0
P08581	F841V	0
P08581	C385Y	0
P08581	Y1235D	1
P08581	V1188L	1
P08581	D1010Y	1
P08581	V1294I	0
P08581	D1010N	1
P08581	N1100Y	1
P08581	M1250I	1
P08581	H1094Y	1
P08581	D1010H	1
P08581	F1200I	1
P08581	R162Q	0
P08581	Y1003S	0
P08581	Y1230C	1
P08581	V1092I	1
P08581	L238S	0
P08581	A320V	0
P08581	I316M	0
P08581	Y1003C	1
P08581	D1228V	1
P08581	V1220I	1
P08581	V1070E	1
P08581	S175L	0
P08581	T1173I	1
P08581	L1195V	1
P08581	K1244R	1
P08581	Y1003F	1
P08581	Y1230H	1
Q8NFG4	H429Y	0
Q8NFG4	S79W	1
Q8NFG4	S108I	0
Q8NFG4	K508R	0
Q8NFG4	R362C	0
Q8NFG4	E132K	0
P40337	Q164H	0
P40337	F136Y	0
P40337	R107P	0
P40337	G93D	0
P40337	L128F	0
P40337	L158Q	1
P40337	F91L	0
P40337	Y175D	0
P40337	V166D	0
P40337	F136S	0
P40337	L198R	0
P40337	E186K	0
P40337	R167G	0
P40337	Y112N	0
P40337	L178Q	0
P40337	C162Y	0
P40337	V170F	0
P40337	L116V	0
P40337	W88R	0
P40337	P86R	0
P40337	L184P	0
P40337	Y98N	1
P40337	Q145H	0
P40337	Y156C	0
P40337	N90I	1
P40337	V74G	0
P40337	T157I	0
P40337	S111N	0
P40337	V84L	0
P40337	V170G	0
P40337	V155G	0
P40337	L178P	0
P40337	P86S	0
P40337	L89H	1
P40337	W88S	0
P40337	H110Y	0
P40337	L63P	1
P40337	D143E	0
P40337	C162R	0
P40337	S80N	0
P40337	P192S	0
P40337	F76L	0
P40337	N131T	0
P40337	N78H	0
P40337	V166F	0
P40337	A149S	1
P40337	G114C	0
P40337	T105P	0
P40337	L101R	0
P40337	S38P	0
P40337	I180V	0
P40337	V166A	1
P40337	Y156D	0
P40337	G93C	0
P40337	G93S	0
P40337	D126Y	0
P40337	L184R	0
P40337	P86A	0
P40337	V170D	0
P40337	R64P	1
P40337	F76I	0
P40337	L135F	0
P40337	E52K	0
P40337	A149T	0
P40337	S80I	0
P40337	Y112D	1
P40337	N131K	0
P40337	C162W	0
P40337	G114S	0
P40337	A149P	1
P40337	F119L	0
P40337	F136C	0
P40337	L85P	1
P40337	R176W	0
P40337	I151S	1
P40337	P154L	0
P40337	R161G	0
P40337	S80R	0
P40337	R167Q	0
P40337	K159E	0
P40337	R79P	0
P40337	L188P	0
P40337	R69C	1
P40337	S65A	1
P40337	V155A	1
P40337	N78T	0
P40337	R161P	0
P40337	N150K	1
P40337	V155M	0
P40337	H115Y	0
P40337	V130L	0
Q9UIF7	S182F	0
Q9UIF7	V206M	0
Q9UIF7	Y152S	0
Q9UIF7	Y100H	0
Q9UIF7	G188E	0
Q9UIF7	R154C	0
Q9UIF7	R246W	0
Q9UIF7	G170E	0
Q9UIF7	D96G	0
Q9UIF7	V218F	0
Q9UIF7	T206A	0
Q9UIF7	N210S	0
Q9UIF7	G258E	1
Q9UIF7	S294N	0
Q9UIF7	A345V	0
Q9UIF7	L196M	0
Q9UIF7	P72S	1
Q9UIF7	V47E	0
Q9UIF7	M255V	0
Q9UIF7	L360P	0
Q9UIF7	P352T	0
Q9UIF7	A156T	0
Q9UIF7	R157Q	0
Q9UIF7	R201Q	0
Q9UIF7	V8M	0
Q9UIF7	R219G	0
Q9UIF7	A140D	0
Q9UIF7	R157W	0
Q9UIF7	Q310H	0
Q9UIF7	G11D	0
Q9UIF7	R190H	0
Q9UIF7	R104Q	0
Q9UIF7	P183L	0
Q9UIF7	P129L	0
Q9UIF7	A199V	0
Q9UIF7	G161E	0
Q9UIF7	Q81R	1
Q92560	V616E	0
Q92560	E315A	0
Q92560	F81V	1
Q92560	A95D	1
Q92560	E685V	1
Q92560	C91S	1
Q92560	I47F	1
Q92560	G178V	1
Q92560	F170I	1
P40238	V114M	0
P40238	P275T	0
P40238	R102P	0
P40238	W154R	0
P40238	R257L	0
P40238	A58V	0
P40238	F104S	0
P40238	W435C	0
P40238	K39N	0
P40238	R102C	0
P40238	L594W	0
P40238	E168K	0
P40238	P136L	0
P40238	S505C	1
Q9BYW2	V768L	0
Q9BYW2	E902Q	0
Q9BYW2	A1868D	0
Q9BYW2	R1625C	1
Q9BYW2	P1962L	0
Q06187	Q127H	0
Q06187	D308E	0
Q06187	C457Y	0
Q06187	S14F	0
Q06187	R465C	0
Q06187	Y40C	0
Q06187	L476P	0
Q06187	Y361C	0
Q06187	D521H	0
Q06187	R28H	0
Q06187	R525P	0
Q06187	P443S	0
Q06187	L518R	0
Q06187	M454K	0
Q06187	R520Q	0
Q06187	L512P	0
Q06187	C506Y	0
Q06187	F559S	0
Q06187	F25S	0
Q06187	E567K	0
Q06187	M509I	0
Q06187	F407S	0
Q06187	K19E	0
Q06187	P443A	0
Q06187	R465H	0
Q06187	H362Q	0
Q06187	W405R	0
Q06187	G462V	0
Q06187	C506R	0
Q06187	C502W	0
Q06187	G414R	0
Q06187	V535F	0
Q06187	M454T	0
Q06187	A508D	0
Q06187	C481S	1
Q06187	K430E	0
Q06187	A406V	0
Q06187	C154S	0
Q06187	C502F	0
Q06187	V64F	0
Q06187	Y334S	0
Q06187	E445D	0
Q06187	R307T	0
Q06187	R525Q	0
Q06187	C155G	0
Q06187	G302R	0
Q06187	G418E	0
Q06187	R82K	0
Q06187	I61N	0
Q06187	D521G	0
Q06187	T117P	0
Q06187	S402Y	0
Q06187	M477R	0
Q06187	Y39S	0
Q06187	M411L	0
Q06187	C155R	0
Q06187	R28C	0
Q06187	F468S	0
Q06187	L408P	0
Q06187	L11P	0
Q06187	S416P	0
Q06187	L542P	0
Q06187	N365Y	0
Q06187	E413D	0
Q06187	D521N	0
Q06187	T184P	0
Q06187	R544G	0
Q06187	T33P	0
Q06187	L369F	0
Q06187	R562W	0
Q06187	M454I	0
Q06187	R544K	0
Q06187	E413K	0
Q06187	W563L	0
Q06187	V450G	0
Q06187	L471P	0
Q06187	R525G	0
Q06187	H364P	0
Q06187	G437D	0
Q06187	R288Q	0
Q06187	R562P	0
Q06187	I370M	0
Q06187	R544S	1
Q06187	L295P	0
Q06187	V319A	0
Q06187	L358F	0
Q06187	A446P	0
Q06187	V64D	0
Q06187	M509V	0
Q06187	E413G	0
Q06187	R288W	0
Q06187	A523E	0
Q06187	S115F	0
Q06187	K12R	0
Q06187	A431D	0
Q06187	Y476D	0
Q06187	Y40N	0
Q06187	K27R	0
Q06187	K430R	0
Q06187	R372G	0
Q06187	N526K	0
Q06187	R307G	0
Q06187	L512Q	0
Q06187	I429N	0
Q06187	S366F	0
Q06187	G418R	0
Q06187	G302E	0
Q06187	F468L	0
Q06187	P443T	0
Q06187	Y422C	0
Q06187	V113D	0
Q06187	Y418H	0
Q06187	G462D	0
Q06187	R28P	0
Q9Y6K1	R749C	0
Q9Y6K1	R882S	1
Q9Y6K1	G532S	0
Q9Y6K1	P904L	0
Q9Y6K1	I310N	0
Q9Y6K1	M548K	0
Q9Y6K1	R882G	1
Q9Y6K1	P700L	0
Q9Y6K1	C549R	0
Q9Y6K1	R882C	1
Q9Y6K1	N838D	0
Q9Y6K1	R882P	1
Q9Y6K1	F902S	0
Q9Y6K1	R882L	1
Q9Y6K1	L648P	0
Q9Y6K1	R882H	1
P63000	V93G	0
P63000	P29S	1
P63000	D63G	0
P63000	T108I	0
P63000	T135I	0
P63000	V182E	0
P63000	V51M	0
P63000	P29L	1
P63000	K133E	0
P63000	K130R	0
P63000	Q61R	1
P63000	N39S	0
P63000	C157Y	0
P63000	A59T	0
P63000	F28L	0
P63000	P180S	0
P63000	P73L	0
P63000	G12V	1
P63000	V93I	0
P63000	Y64D	0
P63000	N26D	0
Q14145	R272C	1
Q14145	V155F	1
Q14145	C23Y	1
Q14145	S243C	1
Q14145	G480W	1
Q14145	D349N	0
Q14145	R470C	1
Q14145	G423V	1
Q14145	R320Q	1
Q14145	G333C	1
Q14145	G186R	1
Q14145	G350S	0
Q14145	G430C	1
Q14145	D422N	1
Q14145	G333S	1
Q14145	R415G	1
O14522	V648G	1
O14522	A29P	0
O14522	Y412F	1
O14522	R453C	1
O14522	S492F	1
O14522	L708P	1
O14522	Q479E	1
O14522	N510K	1
O14522	Y280H	1
O14522	T605M	1
O14522	M76V	0
O14522	I395V	1
O14522	K218T	1
O14522	A707T	1
O14522	F248S	1
O14522	A209T	1
O14522	F74S	1
O14522	D905G	1
Q8NEZ4	P2600A	0
Q8NEZ4	I823N	0
Q8NEZ4	A1685S	1
Q8NEZ4	L291F	0
Q8NEZ4	I823T	0
Q8NEZ4	S1836N	0
Q8NEZ4	P2412T	0
Q8NEZ4	T2008A	0
Q8NEZ4	T316S	0
Q8NEZ4	R526P	0
P37231	R288H	1
P37231	R397C	0
P37231	P467L	0
P37231	P85Q	0
P37231	Q286P	1
P37231	V290M	0
P37231	F360L	0
P37231	P12A	0
P08922	G2101A	1
P08922	D1776H	0
P08922	S370P	0
P08922	G126V	0
P08922	C2060G	1
P08922	D2213N	0
P08922	P224S	0
P08922	S2229C	0
P08922	R1506G	0
P08922	N2240K	0
P08922	R2039H	0
P08922	F1439S	0
P08922	S1109L	0
P08922	R167Q	0
P08922	I537M	0
P08922	N790S	0
P08922	D2033N	1
P08922	H1999N	0
P08922	G2032R	1
P08922	K2328R	0
P08922	D2213E	0
P08922	K2228Q	0
P08922	T145P	0
P08922	C1370R	0
P08922	Y338C	0
P08922	N13S	0
P08922	Y1353S	0
P08922	Y1239F	0
P08922	D2203N	0
P08922	S653F	0
O43502	I27T	0
O43502	I52L	0
O43502	D42N	1
O43502	R76L	1
O43502	V52A	0
O43502	L262V	0
O43502	G264V	0
O43502	R258H	0
O43502	G114V	0
O43502	R366Q	0
O43502	A9T	0
O43502	G264S	0
O43502	L21F	1
O43502	G3R	0
O43502	R132C	0
O43502	A58T	0
P11717	R1832H	0
P11717	L252V	0
P11717	T1107M	0
P11717	Q1696R	0
P11717	R1619G	0
P11717	K512Q	0
P11717	G1315E	0
P11717	G856S	0
P11717	T1395S	0
P11717	D273G	0
P11717	E1254A	0
P11717	V1124I	0
P11717	G604S	0
P11717	A724T	0
P11717	G1449V	1
P11717	A2459V	0
P11717	G1860D	0
P11717	I1908M	0
P11717	T1184S	0
P11717	G231D	0
P11717	L817V	0
P11717	R529Q	0
P11717	G1464E	1
P11717	N2020S	0
P11717	R1335H	0
P11717	P203L	0
P11717	R91H	0
P35968	D814N	0
P35968	D717V	1
P35968	V952I	0
P35968	G539R	0
P35968	P1147S	0
P35968	V297I	0
P35968	T689M	0
P35968	L462V	0
P35968	V136M	0
P35968	V848E	0
P46531	P2417A	1
P46531	V1576E	1
P46531	G2420C	1
P46531	R1594Q	1
P46531	L1600P	1
P46531	Q300R	0
P46531	L1596H	1
P46531	I1616N	1
P46531	G2430A	1
P46531	C429R	0
P46531	A2425T	1
P46531	L1678P	1
P46531	R1598P	1
P46531	A1701P	1
P46531	L1593P	1
P46531	D1989N	0
P46531	R879W	0
P46531	F1592S	1
P46531	L1574P	1
P46531	V1676D	1
P46531	I1718T	1
P46531	H2428Q	1
P46531	I1616T	1
P46531	I1680N	1
P46531	P2412T	1
P46531	L2429V	1
P46531	C1496Y	0
P16885	R665W	1
P16885	T541A	0
P16885	H244R	0
P16885	R268W	0
P16885	L845F	1
P16885	S707Y	0
P16885	D883Y	0
Q92793	E1278A	0
Q92793	Q1415P	0
Q92793	S1436N	1
Q92793	R1378P	0
Q92793	E1278K	0
Q92793	C1826W	0
Q92793	Y1450C	1
Q92793	C1838Y	0
Q92793	R1868W	0
Q92793	Y650F	0
Q92793	V1414I	0
Q92793	T1447I	0
Q92793	R1446H	1
Q92793	R1867Q	0
Q92793	I546N	0
Q92793	C1710R	0
Q92793	P1475T	0
Q92793	P532T	0
Q92793	R1446G	1
Q92793	H1470R	0
Q92793	K1320R	1
Q92793	M1872V	0
Q92793	C1819F	0
Q92793	D1435E	1
Q92793	D1543N	0
Q92793	Y1175C	0
Q92793	R1786P	0
Q92793	D1406Y	0
Q92793	Q503H	0
Q92793	Y1503S	1
Q92793	H1487Y	1
Q92793	Y1450H	0
Q92793	T910A	0
Q92793	R1867W	0
Q92793	A789T	0
Q92793	R1446C	1
Q92793	R1664H	0
Q92793	Y1482H	1
Q92793	L1507P	0
Q92793	L1747R	0
Q92793	D1435H	1
Q92793	W1502C	1
P25054	V2499L	0
P25054	G1102E	1
P25054	R396C	0
P25054	P852S	0
P25054	R1882T	0
P25054	N1008S	1
P25054	L2839F	0
P25054	V1822D	0
P25054	E893G	0
P25054	N1100D	0
P25054	S704G	0
P25054	G2502S	0
P25054	S766T	0
P25054	I1304V	0
P25054	R622G	1
P25054	S1973T	0
P25054	S1395C	0
P25054	T1313A	0
P25054	R1171C	0
P25054	E1317Q	0
P25054	A1184P	0
P25054	R1348W	0
P25054	S2621C	0
P25054	P1176L	0
P25054	I2738T	0
P25054	S181I	0
P25054	R151S	1
P25054	T1496S	0
Q05209	K61R	1
Q05209	E706K	0
Q05209	V322I	0
Q05209	T573A	0
Q99708	K337E	1
Q99708	R100W	0
Q99708	H387Y	0
Q99708	K357N	0
Q96SW2	C391R	0
Q96SW2	R283K	1
Q9UM73	R207L	1
Q9UM73	M98R	1
Q9UM73	K348N	0
Q9UM73	K423R	0
Q9UM73	E351K	0
Q9UM73	E296Q	0
Q9UM73	F308S	0
Q9UM73	A206T	0
Q9UM73	G53D	0
Q9UM73	P531H	0
Q9UM73	M260I	1
Q9UM73	E316K	1
Q9UM73	C88F	1
Q9UM73	P71S	1
Q9UM73	V163L	0
Q9UM73	H694R	1
Q9UM73	G60A	1
Q9UM73	F177V	1
Q9UM73	F106V	1
Q9UM73	F177L	1
Q9UM73	D461E	0
Q9UM73	F106C	1
Q9UM73	R124P	1
Q9UM73	G55S	1
Q9UM73	N110H	1
Q9UM73	G133E	1
Q9UM73	V112L	1
Q9UM73	E340V	1
Q9UM73	L130F	1
Q9UM73	F106S	1
Q9UM73	G201A	1
Q9UM73	F177C	1
Q9UM73	T83R	1
Q9UM73	I393V	0
Q9UM73	L128Q	1
Q9UM73	Q1064R	1
Q9UM73	G55D	1
Q9UM73	L868Q	0
Q9UM73	G881D	1
Q9UM73	D157N	1
Q9UM73	K1062M	1
Q9UM73	R207Q	1
Q9UM73	L84R	1
Q9UM73	V476A	0
Q9UM73	I102S	1
Q9UM73	T1012M	0
Q9UM73	I103T	1
Q9UM73	I102N	1
Q9UM73	G134R	1
Q9UM73	L54V	1
Q9UM73	F856S	1
Q9UM73	I103S	1
Q9UM73	F106L	1
Q9UM73	L128M	1
Q9UM73	D135N	1
Q9UM73	V597A	1
Q9UM73	L172V	1
Q9UM73	L84P	1
Q9UM73	E142K	1
Q9UM73	Q361R	0
Q9UM73	S90L	0
Q9UM73	T680I	0
Q9UM73	A704T	0
Q9UM73	L130P	1
Q9UM73	I103N	1
Q9UM73	D23N	1
Q9UM73	F106I	1
Q9UM73	Y210S	1
Q9UM73	M260L	0
Q9UM73	A348D	1
Q9UM73	C88Y	1
P30281	P134S	0
P30281	S259A	0
P30281	P284L	1
P30281	I290R	1
P30281	E253D	0
P30281	T283A	1
P03372	E380Q	1
P03372	Y537S	1
P03372	S463P	1
P03372	L536H	1
P03372	L536P	1
P03372	G77S	0
P03372	P535H	1
P03372	D538G	1
P03372	Y537N	1
P03372	L469V	1
P03372	L536R	1
P03372	R394H	0
P03372	Y537C	1
P03372	G400V	1
P03372	Q375H	0
P03372	G160C	0
Q99814	T766P	0
Q99814	A530V	1
Q99814	P785T	0
Q99814	P531L	1
Q99814	P534L	0
Q99814	M535V	0
Q99814	G537W	0
Q99814	P531A	1
Q99814	P531S	1
Q99814	A530T	1
Q99814	G537R	0
Q99814	Y532C	1
Q99814	M535T	0
Q99814	F540L	0
Q86YC2	R119Q	0
Q86YC2	P569S	0
Q86YC2	L42S	0
Q86YC2	H875Y	0
Q86YC2	V622A	0
Q86YC2	T735I	1
Q86YC2	H46Y	0
Q86YC2	Q264R	0
Q86YC2	L35P	1
Q86YC2	F433L	0
Q86YC2	K18R	0
Q86YC2	A196T	0
Q86YC2	V637M	0
Q86YC2	A417V	0
Q86YC2	A730T	0
Q86YC2	S780G	0
Q86YC2	I14V	0
Q86YC2	I671V	0
Q86YC2	G748A	0
Q86YC2	G703E	0
Q86YC2	E377Q	0
Q86YC2	V810A	0
Q86YC2	V130M	0
Q86YC2	R37H	0
Q86YC2	Q819H	0
Q86YC2	K220R	0
Q86YC2	D219G	0
Q86YC2	Y39C	0
P58012	P285S	0
P58012	Y258N	0
P58012	K193R	0
P58012	S217F	0
P58012	R349G	0
P58012	Y215C	0
P58012	R103C	0
P58012	L108P	0
P58012	C134W	1
P58012	N109K	0
P58012	S217C	0
P58012	G187D	0
P58012	I102T	0
P58012	E69K	0
P58012	I63T	0
P58012	H104R	0
P58012	L106F	0
P58012	F90S	0
P58012	I84N	0
P58012	S101R	0
P58012	S58L	0
P58012	L106P	0
P58012	A179G	0
P58012	I80T	0
P58012	W98G	0
P58012	W98R	0
P58012	M65V	0
P58012	N105S	0
P58012	A66V	0
P58012	I84S	0
O15151	G57A	1
O15151	T308I	0
O15151	I77T	0
P49815	G1596V	1
P49815	R261P	0
P49815	Y1650C	0
P49815	R1329H	0
P49815	L1584R	1
P49815	D1690Y	0
P49815	L826P	1
P49815	M286V	0
P49815	V1673F	1
P49815	P1497R	0
P49815	I463V	0
P49815	Q1554H	1
P49815	A1429S	0
P49815	L844R	1
P49815	H1773P	0
P49815	L826M	0
P49815	L410R	1
P49815	D1084E	0
P49815	Y407D	0
P49815	L1027P	0
P49815	G1567D	1
P49815	L1750F	0
P49815	D1295V	0
P49815	L320F	0
P49815	S1341R	0
P49815	E1783Q	0
P49815	L493P	1
P49815	L160V	0
P49815	V769E	1
P49815	R462C	1
P49815	L146R	1
P49815	L361P	0
P49815	H593R	0
P49815	Y598C	1
P49815	K258N	0
P49815	L830R	1
P49815	R1713H	1
P49815	T1203K	1
P49815	N331K	0
P49815	I427M	1
P49815	Y1549C	0
P49815	N1643K	0
P49815	G1791S	0
P49815	Y1571N	1
P49815	S1704T	0
P49815	H597Y	1
P49815	R505Q	1
P49815	M895V	0
P49815	E66K	1
P49815	P1315S	0
P49815	E75G	1
P49815	P1227L	0
P49815	T1623I	1
P49815	A889P	1
P49815	L1744P	0
P49815	P378L	0
P49815	R905G	1
P49815	M286T	0
P49815	L292P	0
P49815	N1681K	0
P49815	M449I	0
P49815	G294E	0
P49815	V1547I	0
P49815	G1787S	0
P49815	Q1503P	1
P49815	V1673D	1
P49815	R367Q	0
P49815	L619F	0
P49815	A862V	0
P49815	H1620R	1
P49815	R1743P	0
P49815	A536V	0
P49815	W1610G	1
P49815	P816L	0
P49815	S1653P	1
P49815	V1673L	0
P49815	V705M	1
P49815	L792R	1
P49815	K599M	0
P49815	V1144M	0
P49815	A583T	0
P49815	I490V	0
P49815	G440S	0
P49815	L448P	1
P49815	L493V	1
P49815	L717R	0
P49815	R261W	0
P49815	S1036P	1
P49815	N1643I	0
P49815	V705E	1
P49815	S1282G	0
P49815	C227Y	0
P49815	N1651S	0
P49815	V299G	1
P49815	S802R	0
P49815	P1450R	0
P49815	R1743Q	0
P49815	A607T	0
P49815	A328P	1
P49815	N486I	0
P49815	D1636N	0
P49815	A1141V	0
P49815	H1620Y	0
P49815	N525S	0
P49815	S1774T	0
P49815	P94T	0
O96017	I157T	0
O96017	L512V	0
O96017	R137Q	0
O96017	F447I	0
O96017	E501K	0
O96017	L436M	0
O96017	K373E	1
O96017	I448S	0
O96017	S500C	0
O96017	R145W	0
O96017	N446K	0
O96017	E321K	1
O96017	R406H	0
O96017	D347N	0
P12830	E880K	0
P12830	L711V	0
P12830	I393N	0
P12830	T470I	0
P12830	S270A	0
P12830	E336D	0
P12830	A298T	1
P12830	C695R	0
P12830	D257V	0
P12830	D254Y	0
P12830	D254N	1
P12830	R732Q	1
P12830	D72N	0
P12830	D257N	1
P12830	L478P	0
P12830	L630V	0
P12830	V473I	0
Q96BI1	S233F	1
Q96BI1	A6T	0
Q96BI1	W324C	0
Q96BI1	R12Q	0
Q96BI1	R309Q	0
Q9BX63	K52R	1
Q9BX63	R419W	0
Q9BX63	W647C	0
Q9BX63	P47A	1
Q9BX63	L195P	0
Q9BX63	Q255H	0
Q9BX63	D1148E	0
Q9BX63	V935G	0
Q9BX63	S919P	0
Q9BX63	R707C	0
Q9BX63	R264W	0
Q9BX63	C832Y	0
Q9BX63	V193I	0
Q9BX63	F531V	0
Q9BX63	Q540L	0
Q9BX63	I633M	0
P35240	L141P	0
P35240	K533T	0
P35240	K413E	0
P35240	G197C	0
P35240	K79E	1
P35240	C133R	0
P35240	T352M	0
P35240	M77V	0
P35240	K579M	0
P35240	L64P	1
P35240	N220Y	0
P35240	R351H	0
P35240	L234R	0
P35240	F62S	0
P35240	L539H	0
P35240	L360P	0
P35240	L46R	1
P35240	A211D	1
P35240	R418C	0
P42338	R48W	1
P42338	E633K	1
P42338	N553S	1
P42338	Q672H	0
P42338	D1067V	1
P42338	D1067Y	1
P42338	E552K	1
P42338	E1051K	1
P42338	D1067A	1
P42336	Q643R	1
P42336	C378R	1
P42336	E579K	1
P42336	Q546R	1
P42336	E110K	1
P42336	E453Q	1
P42336	R382K	0
P42336	R93Q	1
P42336	E542Q	1
P42336	D549N	1
P42336	V344A	1
P42336	P539R	1
P42336	N345K	1
P42336	R93W	1
P42336	D1017H	1
P42336	E453A	1
P42336	K111N	1
P42336	D350G	1
P42336	G106R	1
P42336	N345I	1
P42336	G106V	1
P42336	R38H	1
P42336	P124L	1
P42336	E542V	1
P42336	V356I	0
P42336	V136I	1
P42336	K111E	1
P42336	Q546K	1
P42336	G106D	1
P42336	Q546L	1
P42336	Q546E	1
P42336	E453K	1
P42336	E218K	0
P42336	I391M	0
P42336	E545D	1
P42336	C378Y	0
P42336	I43V	0
P42336	R108H	1
P42336	D1029Y	1
P42336	T1025S	1
P42336	H1047L	1
P42336	M1043V	1
P42336	N1044K	1
P42336	G364R	0
P42336	E726K	0
P42336	S332R	0
P42336	I112N	0
P42336	P449T	1
P42336	E545V	1
P42336	G1049R	1
P42336	Q546P	1
P42336	E135K	0
P42336	E545Q	1
P42336	A1035V	0
P84022	V277D	1
P84022	T261I	0
P84022	I65V	0
P84022	A7V	0
P84022	D408E	1
P84022	P336S	1
P84022	R287W	0
P84022	E239A	1
P84022	E239K	0
P84022	D408H	1
P84022	R373H	1
P84022	R279K	0
P84022	D408Y	1
P84022	D258N	1
P48436	A119V	0
P48436	A158T	0
P48436	W143R	0
P48436	H165Q	0
P48436	R152P	0
P48436	H169Q	0
P48436	L142P	1
P48436	P70R	1
P48436	P170L	0
P48436	F154L	0
P48436	M113T	0
P48436	A76E	0
P48436	F112S	0
P48436	F112L	0
P48436	K173E	0
P48436	H169P	0
P48436	M113V	0
P48436	P170R	0
P48436	H165Y	0
P48436	P108L	0
P46527	G9R	1
P46527	P133T	1
P46527	R15W	0
P46527	P69L	0
P46527	V109G	0
P27986	G376R	1
P27986	K288Q	1
P27986	E451K	0
P27986	R262T	1
P27986	E489K	0
P27986	R649W	0
P27986	R409Q	0
P27986	D560Y	1
P27986	N564D	1
P27986	R503W	1
P27986	N564K	1
P27986	M326I	0
P27986	K379E	1
P27986	E137K	1
O14746	L841F	0
O14746	L55Q	0
O14746	R631Q	0
O14746	K902R	0
O14746	G682D	0
O14746	F1127L	0
O14746	R901W	0
O14746	T1110M	0
O14746	R865H	0
O14746	A1062T	0
O14746	A202T	0
O14746	V1090M	0
O14746	V170M	0
O14746	R979W	0
O14746	V791I	0
O14746	K570N	0
O14746	P923L	0
O14746	K902N	0
O14746	Y846C	1
O14746	A279T	0
O14746	P65A	0
O14746	V1025F	0
O14746	P721R	0
O14746	V694M	0
O14746	V299M	0
O14746	H876Q	1
O14746	T726M	0
O14746	V867M	0
O14746	R811C	0
O14746	Y772C	0
O14746	S948R	0
O14746	A716T	0
O14746	P785L	0
O75030	E419K	1
O75030	S399P	0
O75030	R318G	0
O75030	K307N	0
O75030	S351P	0
O75030	N379D	0
O75030	N311K	0
P52701	L283P	0
P52701	I584V	0
P52701	S65L	0
P52701	K165R	0
P52701	G39E	0
P52701	K13T	0
P52701	R674H	1
P52701	R59H	1
P52701	P785R	0
P52701	E932Q	0
P52701	Y236S	0
P52701	S278L	0
P52701	R166H	0
P52701	S375T	0
P52701	V207A	0
P52701	L147P	1
P52701	R1019G	0
P52701	R1032Q	1
P52701	P321A	0
P52701	V930L	0
P52701	E90D	0
P52701	E91D	0
P52701	V498L	0
P52701	L133P	0
P52701	D911V	0
P52701	T917I	1
P52701	A25V	0
P52701	V958I	0
P52701	V96E	1
P10398	F354L	1
P10398	S217F	1
P10398	S217T	1
P10398	S217A	1
P10398	N220I	1
P10398	E581D	0
P10398	G325S	1
P10398	M98T	0
P10398	S217C	1
Q12913	R326Q	0
Q12913	R214C	1
Q12913	A293T	0
Q12913	V372I	0
Q12913	E872D	0
Q12913	Q276P	1
Q12913	I1236T	0
Q06124	V45L	1
Q06124	G60V	0
Q06124	E69Q	0
Q06124	Q510P	0
Q06124	D61V	0
Q06124	F71L	0
Q06124	L261F	0
Q06124	T507K	1
Q06124	Y62C	1
Q06124	T59A	0
Q06124	R265Q	0
Q06124	F285S	0
Q06124	N308S	0
Q06124	A72G	0
Q06124	L261H	0
Q06124	Q79P	0
Q06124	T2I	0
Q06124	Q506R	0
Q06124	A72T	0
Q06124	Y279C	0
Q06124	R501K	0
Q06124	T411M	0
Q06124	G60A	0
Q06124	T42A	0
Q06124	F71I	1
Q06124	R498L	0
Q06124	Y279S	0
Q06124	G503V	1
Q06124	E76D	0
Q06124	G464A	0
Q06124	L262F	0
Q06124	F285L	0
Q06124	N58K	0
Q06124	L262R	0
Q06124	Q506P	0
Q06124	G503A	0
Q06124	A461T	0
Q06124	G503R	0
Q06124	Y62D	0
Q06124	Q256R	0
P23508	R506Q	1
P23508	S751C	0
P23508	A698V	1
P23508	K190R	0
P23508	E142K	0
P42345	C1483W	1
P42345	A1134V	0
P42345	L636P	1
P42345	C1483F	1
P42345	I178F	1
P42345	F93C	0
P42345	V211I	1
P42345	A37T	0
P42345	R710P	1
P42345	L632R	1
P42345	Y1450D	0
P42345	T182R	1
P42345	P478S	1
P42345	W1490R	0
P42345	E493K	1
P42345	L435V	1
P42345	W1456R	1
P42345	L632Q	0
P42345	T182I	1
P42345	Q428K	1
P42345	R398C	0
P42345	W1456G	0
P42345	F93L	1
P42345	E624K	1
P42345	I705F	1
P42345	C1483Y	1
P42345	D717H	1
P42345	F93I	1
P42345	A1459S	0
P42345	E219K	1
P42345	L1433S	1
P42345	M1595I	0
P42345	L632P	0
P42345	I705M	1
P42345	A1519T	1
P42345	K1771R	1
P42345	A1459P	1
P42345	N1421D	1
P42345	V211L	1
P42345	S1178F	0
P42345	M1083V	0
P42345	A1459D	0
P42345	K1452N	1
P42345	Y1463S	1
P43146	M1017V	0
P43146	P1375H	1
P43146	R201G	0
P43146	M168T	1
P43146	I759M	0
P43146	H1191L	0
P43146	L679R	0
P43146	G805E	0
P43146	F23L	0
P43146	V793G	0
P21802	M423I	1
P21802	F187V	0
P21802	R6P	0
P21802	V270F	0
P21802	M425I	1
P21802	A273S	0
P21802	G551E	0
P21802	G249E	0
P21802	Y192C	0
P21802	G501R	0
P21802	S258C	0
P21802	A255P	0
P21802	I435V	1
P21802	C270R	1
P21802	Y212C	0
P21802	G272R	0
P21802	S163L	0
P21802	I530V	1
P21802	L505M	1
P21802	S265Y	0
P21802	Y269H	1
P21802	Y251H	0
P21802	C253Y	0
P21802	G182E	1
P21802	S57L	0
P21802	V452I	1
P21802	K547E	1
P21802	N437T	1
P21802	N242I	0
P21802	D418N	1
P21802	Y251C	0
P21802	C189Y	0
P21802	R162Q	1
P21802	D101Y	1
P21802	N526K	1
P21802	Q200P	0
P21802	K203E	0
P21802	V452F	1
P21802	N437S	1
P21802	S265C	0
P21802	R203C	1
P21802	A255G	0
P21802	A248P	0
P21802	W201G	0
P21802	G249R	0
P21802	T252P	0
P21802	E219K	1
P21802	K529N	1
P21802	C253S	0
P21802	N437K	1
P21802	P174L	0
P21802	C253R	0
P21802	A516T	0
P21802	A226S	0
P21802	M186T	0
P21802	E619K	1
P21802	L505F	1
P21802	Y105C	0
P21802	S205C	1
P21802	D232A	0
P21802	C253F	0
P21802	Y239C	0
P21802	C253G	0
P21802	S262C	0
P21802	C253W	0
P21802	I199S	0
P21802	K547N	1
P40692	Y126N	0
P40692	A111P	1
P40692	S247P	1
P40692	H264L	0
P40692	D63E	1
P40692	T82I	1
P40692	R182G	1
P40692	V716M	0
P40692	R217G	0
P40692	R659P	1
P40692	G67R	1
P40692	S44F	1
P40692	R265H	0
P40692	G22A	0
P40692	P654L	1
P40692	A281V	1
P40692	S295G	1
P40692	R725H	0
P40692	M1K	1
P40692	V213M	0
P40692	L729V	0
P40692	R182K	1
P40692	T116R	0
P40692	R755W	0
P40692	L582P	1
P40692	P640L	0
P40692	R265C	1
P40692	L622H	1
P40692	E663D	1
P40692	G101S	0
P40692	V49E	1
P40692	A128P	1
P40692	S556I	1
P40692	L155R	1
P40692	V185G	1
P40692	R474W	0
P40692	E320D	0
P40692	Q701H	1
P40692	R659L	1
P40692	T117M	1
P40692	R423T	0
P40692	R265S	1
P40692	Q346H	1
P40692	P309S	0
P40692	G98S	0
P40692	L559R	1
P40692	I219V	0
P40692	N38H	1
P40692	C77R	1
P40692	H329P	1
P40692	G67E	1
P40692	I32V	0
P40692	E102D	1
P40692	P28L	1
P40692	L749P	1
P40692	A619P	0
P40692	A29S	1
P40692	S295R	1
P40692	N215S	0
P40692	G244D	1
P40692	F80V	1
P40692	R226Q	1
P40692	I107R	1
P40692	P648S	1
P40692	I216S	0
P40692	S406N	0
P40692	N38K	1
P40692	S93G	0
P40692	L260R	1
P40692	T116K	0
P40692	L585R	0
P40692	P403S	0
P40692	A29G	1
P40692	S295N	1
P40692	C77Y	1
P40692	N38S	1
P40692	A539D	0
P40692	D41H	0
P40692	P648L	1
P40692	M35R	1
P40692	R687W	1
P40692	G67W	1
P40692	A21E	1
P40692	T82A	1
P40692	A681T	1
P40692	V213L	0
P40692	D41G	1
Q16236	W8R	1
Q16236	G65R	1
Q16236	V252M	0
Q16236	W8S	1
Q16236	S83P	0
Q16236	E63Q	1
Q16236	E66D	1
Q16236	W8C	1
Q16236	G65D	1
Q16236	I12T	1
Q16236	E66G	1
Q16236	D13Y	1
Q16236	E66V	1
Q16236	T64R	1
Q16236	D13N	1
Q16236	R27Q	0
Q16236	D61H	1
Q16236	L14F	1
Q16236	T64A	1
Q16236	G15A	1
Q16236	G15V	1
Q16236	V16G	1
Q16236	D13H	1
P36897	M318R	0
P36897	Y291C	0
P36897	K232E	0
P36897	T375R	0
P36897	R487W	0
P36897	D351G	0
P36897	T200I	0
P36897	D400G	0
P36897	R487P	0
P36897	D266Y	0
P36897	I70V	0
P36897	P14L	1
P36897	V84I	0
P36897	G52R	1
P36897	N45S	1
P36897	C41Y	1
P36897	S387Y	1
Q16832	R752C	0
Q16832	R124W	0
Q16832	S768R	1
Q16832	T713I	0
Q16832	L239R	1
Q16832	I638F	1
Q16832	V543F	0
Q16832	R478C	0
Q16832	G505S	1
Q16832	M441I	0
Q16832	G774V	1
Q16832	E113K	0
Q16832	L63V	1
Q16832	I726R	0
Q16832	G253C	1
P60484	K128T	1
P60484	R335L	1
P60484	H123R	0
P60484	T131A	1
P60484	P96S	1
P60484	A126S	1
P60484	D24Y	1
P60484	P169H	1
P60484	A121E	1
P60484	C105Y	0
P60484	Y16C	1
P60484	G129R	1
P60484	H123Q	1
P60484	A79T	1
P60484	L181P	1
P60484	D92V	1
P60484	Y27N	1
P60484	D92G	1
P60484	P38L	1
P60484	V133I	1
P60484	D162H	1
P60484	T167N	0
P60484	D24H	1
P60484	H123Y	1
P60484	C136R	1
P60484	L23F	1
P60484	T319A	1
P60484	I101F	1
P60484	T401I	1
P60484	M134L	1
P60484	L345Q	1
P60484	D92H	1
P60484	R15S	1
P60484	D162G	1
P60484	K125E	1
P60484	S170N	1
P60484	R159S	1
P60484	K62R	1
P60484	G251C	1
P60484	A126D	1
P60484	H93D	1
P60484	A126V	1
P60484	Y68D	1
P60484	L112R	1
P60484	H93Q	1
P60484	Y155N	1
P60484	H61D	1
P60484	Y176C	1
P60484	I122S	1
P60484	G44D	1
P60484	N48K	1
P60484	A39P	1
P60484	V217I	1
P60484	N94I	1
P60484	D107G	1
P60484	V343L	1
P60484	N276S	1
P60484	P95S	1
P60484	S10N	1
P60484	P96Q	1
P60484	A121P	1
P60484	K128R	1
P60484	H123D	1
P60484	D19N	1
P60484	G129A	1
P60484	A121G	1
P60484	P95L	1
P60484	D92A	1
P60484	D24N	1
P60484	T167A	1
P60484	V217D	1
P60484	Y65C	1
P60484	D92E	1
P60484	Q171R	1
P60484	T131S	1
P60484	G165R	1
P60484	F154L	1
P60484	I168F	1
P60484	L108P	1
P60484	G127E	1
P60484	D326N	1
P60484	T160I	1
P60484	K128Q	1
P60484	A126G	1
P60484	R161G	1
P60484	L42R	1
P60484	K128N	1
P60484	I122L	1
P60484	R234W	1
P60484	L325F	1
P60484	H118P	1
P60484	V290L	0
P60484	E157G	1
P60484	D92N	1
P60484	I67R	0
P60484	R15K	1
P60484	R159G	1
Q9Y2L1	R780K	1
Q9Y2L1	N269S	0
Q9Y2L1	T326R	0
P07949	M980T	0
P07949	R886W	1
P07949	C609W	0
P07949	R897Q	0
P07949	E762Q	0
P07949	Y826S	0
P07949	P20L	0
P07949	G691S	0
P07949	R287Q	0
P07949	S922Y	0
P07949	S904F	1
P07949	E480K	0
P07949	P1039Q	0
P07949	F961L	0
P07949	P155L	0
P07949	C620S	0
P07949	D353Y	0
P07949	C620W	0
P07949	K603Q	1
P07949	C197Y	0
P07949	R360Q	0
P07949	Y806C	1
P07949	R749T	0
P07949	D489N	0
P07949	K907E	0
P07949	D300N	0
P07949	R313Q	0
P07949	Q626K	0
P07949	C142S	0
P07949	R813Q	0
P07949	C618G	0
P07949	C609R	0
P07949	S32L	0
P07949	Y1062C	0
P07949	V804M	1
P07949	R231H	0
P07949	C611S	0
P07949	E768D	1
P07949	R475Q	0
P07949	R873Q	0
P07949	M918V	1
P07949	E595Q	0
P07949	N394K	0
P07949	E511K	1
P07949	R694Q	0
P07949	P399L	0
P07949	C618S	0
P07949	C611R	0
P07949	S891A	1
P07949	R77C	0
P07949	C634G	0
P07949	C618F	0
P07949	V397M	0
P07949	G830R	0
P07949	N783S	0
P07949	A919V	1
P07949	A432E	0
P07949	A883T	1
P07949	M1064T	0
P07949	V145G	0
P07949	M848T	1
P07949	C611W	0
P07949	L1061P	0
P07949	P64L	0
P07949	R175P	0
P07949	I852M	1
P07949	C620F	0
P07949	C620Y	0
P07949	L40P	0
P07949	P1039L	0
P07949	T278N	0
P07949	E251K	0
P07949	S316I	0
P07949	E921K	0
P07949	C634F	0
P07949	T278A	0
P07949	D631Y	1
P07949	R360W	0
P07949	I788N	1
P07949	R600Q	0
P07949	C609G	0
P07949	C630R	1
P07949	K907T	0
P07949	R180P	0
P07949	S765P	0
P07949	R972G	0
P07949	T278P	0
P07949	C630F	0
P07949	R982C	0
P07949	F393L	0
P07949	S690P	0
P07949	R67H	0
P07949	R114H	0
P07949	R833C	1
P07949	S339L	0
P07949	P973L	0
P07949	G423R	0
P07949	R330Q	0
P07949	P679L	0
P07949	V804L	1
P07949	F893L	0
P07949	F174S	0
P07949	V412M	0
P07949	S767R	0
P07949	R114C	0
P07949	C620G	0
P07949	L1052V	0
P07949	A640G	0
P06400	A525G	0
P06400	R621C	1
P06400	L607I	1
P06400	S567L	1
P06400	A658D	1
P06400	D697E	0
P06400	Q436K	0
P06400	V654L	1
P06400	D701N	1
P06400	L569F	0
P06400	K643E	1
P06400	H733Y	1
P06400	C706F	1
P06400	R698W	1
P06400	Y173H	0
P06400	E746G	0
P06400	N133H	0
P06400	G449V	1
P06400	R661W	1
P00533	L989R	0
P00533	R917G	0
P00533	V798I	1
P00533	L816P	1
P00533	D792A	1
P00533	S447R	1
P00533	G383D	0
P00533	C752S	1
P00533	H790L	0
P00533	G751S	1
P00533	G818D	1
P00533	H728R	1
P00533	A244T	1
P00533	G420R	1
P00533	R731H	1
P00533	E886G	1
P00533	G812E	1
P00533	L702S	1
P00533	W686L	1
P00533	L753I	1
P00533	D716Y	1
P00533	P708S	1
[truncated: 2,093 more rows]
