# Supplementary material for: Current cancer driver variant predictors learn to recognize driver genes instead of functional variants
Source: BMC Biol. 2021 Jan 13;19:3. doi: 10.1186/s12915-020-00930-0 (PMC7807764; doi:10.1186/s12915-020-00930-0)
Supplement: Supplementary file 1 — Additional file 1 Zip file containing the datasets used as benchmark in this paper. [file 12915_2020_930_MOESM1_ESM.zip › datasets/EXPDRV+ALL.txt]

Q8TBF5	E156D	0
Q8TBF5	P114L	0
Q8TBF4	P131Q	0
Q9NQ79	A149T	0
Q9NQ79	E658K	0
Q9NQ79	V569M	0
Q9NVL8	Y235C	0
P30613	L155P	0
P30613	G263W	0
P30613	I357T	0
P30613	N566K	0
P30613	R479H	0
P30613	D293N	0
P30613	G95R	0
P30613	G341A	0
P30613	I314T	0
P30613	A431T	0
P30613	I310N	0
P30613	A115P	0
P30613	R359H	0
P30613	I219T	0
P30613	R532Q	0
P30613	R498H	0
P30613	G111R	0
P30613	G511R	0
P30613	G159V	0
P30613	I342F	0
P30613	G332S	0
P30613	V335M	0
P30613	E427D	0
P30613	A352D	0
P30613	A495T	0
P30613	V320L	0
P30613	L374P	0
P30613	N393K	0
P30613	T408I	0
P30613	V368F	0
P30613	A336S	0
P30613	L272V	0
P30613	R359C	0
P30613	L73P	0
P30613	S80P	0
P30613	T408A	0
P30613	R163C	0
P30613	V552M	0
P30613	G557A	0
P30613	R490W	0
P30613	A295V	0
P30613	R40W	0
P30613	M107T	0
P30613	S376I	0
P30613	R385W	0
P30613	R510Q	0
P30613	D339H	0
P30613	R488Q	0
P30613	S485F	0
P30613	R559G	0
P30613	G458D	0
P30613	E387G	0
P30613	E172Q	0
P30613	G222A	0
P30613	A154T	0
P30613	R426W	0
P30613	V288L	0
P30613	A468G	0
P30613	S120F	0
P30613	N393S	0
P30613	R337Q	0
P30613	T384M	0
P30613	I153T	0
P30613	D331N	0
P30613	R532W	0
P30613	G364D	0
P30613	V460M	0
P30613	F287V	0
P30613	A468V	0
P30613	V506I	0
P30613	R504L	0
P30613	A495V	0
P30613	G358E	0
P30613	G165V	0
P30613	K348N	0
P30613	R498C	0
P30613	R163L	0
P30613	S130Y	0
P30613	A394V	0
P30613	G275R	0
P30613	A392T	0
P30613	G341D	0
P30613	R569Q	0
P30613	R337P	0
P30613	N361D	0
P30613	G263R	0
P30613	R486W	0
P30613	D281N	0
P30613	T477A	0
P30613	Q421K	0
P30613	E315K	0
P30613	R531C	0
P30613	V134D	0
P30613	G37E	0
P30613	I90N	0
P30613	R86P	0
P30613	E427A	0
P30613	R426Q	0
P30613	D390N	0
P30613	D331E	0
P30613	A394D	0
P30613	A459V	0
Q5H9L4	E61K	0
Q5H9L4	S308G	0
Q5H9L4	L34P	0
Q5H9L4	R458H	0
Q9NQ76	V330I	0
Q9NVL1	V70A	0
Q9NVL1	P101L	0
Q9NVL1	R30P	0
Q9NVL1	A7S	0
O95342	I206V	0
O95342	G982R	0
O95342	C336S	0
O95342	R1153C	0
O95342	V284A	0
O95342	V444D	0
O95342	D1131V	0
O95342	E297G	0
O95342	V444G	0
O95342	R415Q	0
O95342	A570T	0
O95342	N591S	0
O95342	R958Q	0
O95342	R432T	0
O95342	M677V	0
O95342	G1004D	0
O95342	K461E	0
O95342	Y472C	0
O95342	R299K	0
O95342	R1050C	0
O95342	R698H	0
O95342	T923P	0
O95342	R1128H	0
O95342	G238V	0
O95342	E186G	0
O95342	R616G	0
O95342	E1186K	0
O95342	R1268Q	0
O95342	D482G	0
O95342	V284L	0
O95342	T619A	0
O95342	V444A	0
O95342	S56L	0
O95342	A865V	0
O95342	A926P	0
Q9NQ75	Q780H	0
Q9NQ75	T629N	0
Q9NQ75	P660S	0
Q9NQ75	R491K	0
P20930	S3371F	0
P20930	S3695F	0
P20930	R2540Q	0
P20930	D3584N	0
P20930	G2545R	0
P20930	D2781Y	0
P20930	H1816Q	0
P20930	H3761Q	0
P20930	S3396P	0
P20930	P478S	0
P20930	R3814C	0
P20930	S3751Y	0
P20930	T725I	0
P20930	T3696A	0
P20930	S742Y	0
P20930	G332V	0
P20930	R1437C	0
P20930	S1184L	0
P20930	H3630Y	0
P20930	R1699C	0
P20930	S3935P	0
P20930	H3437Q	0
P20930	S3720P	0
P20930	I2022T	0
P20930	G3760A	0
P20930	R3490C	0
P20930	Y3105D	0
P20930	A1805V	0
P20930	Y2194H	0
P20930	S1750F	0
P20930	D3908N	0
P20930	W3503G	0
P20930	G3436A	0
P20930	R1891Q	0
P20930	H3739Y	0
P20930	A2108V	0
P20930	H1961Q	0
P20930	T454A	0
P20930	R3564H	0
P20930	Y2119H	0
P20930	R1376G	0
P20930	R1684H	0
P20930	S1482Y	0
P20930	E3593D	0
P20930	H2507Q	0
P20930	G3827W	0
P20930	Q3512R	0
P20930	V3179G	0
P20930	G444R	0
P20930	S3970L	0
P20930	S3427Y	0
P20930	H3415Y	0
Q5MIZ7	I503V	0
Q5MIZ7	S293T	0
P20936	C540Y	0
P20936	I401V	1
P20936	K400E	1
P20936	A626E	0
P20936	Y472H	1
P20936	R398L	1
P20936	L481F	1
P20936	V530D	0
P83859	L68H	0
Q15573	I98M	0
Q15572	G191R	0
Q15572	S55L	0
Q15572	S304F	0
Q15572	P461L	0
Q15572	G303S	0
Q15572	L243M	0
Q15572	P476S	0
Q15572	R484H	0
Q15572	H186Y	0
Q15572	T459M	0
Q15572	R25H	0
Q15572	A259G	0
Q15572	C24Y	0
Q15572	P241L	0
Q8NHX9	M484L	0
Q8NHX9	G734E	0
Q8NHX9	K376R	0
Q8NHX9	L564P	0
Q6ZNW5	P264T	0
Q6ZNW5	M37T	0
Q6ZNW5	T307I	0
Q9H1Y0	E44D	0
Q4VXU2	S212A	0
Q4VXU2	S492G	0
Q00535	E225D	0
Q00534	A197T	0
Q00534	D110N	0
Q00537	T214I	0
Q07960	R369C	0
Q9NXR5	P320L	0
Q96J66	V687I	0
Q96J66	R630W	0
Q96J66	R19H	0
Q96J66	M970V	0
Q96J66	A317E	0
Q96J66	G180R	0
Q96J66	V648I	0
Q96J66	T546M	0
Q96J66	K735R	0
Q96J66	H1306R	0
Q9UBM8	T428S	0
Q96J65	E1191A	0
Q96J65	E690V	0
Q96J65	A102E	0
Q96J65	Y1013H	0
Q96J65	T989S	0
Q96J65	R1117C	0
Q96J65	I1187T	0
Q96J65	N587Y	0
Q96J65	F1349L	0
Q96J65	K894M	0
Q96J65	I9L	0
O00241	I229M	0
O00241	A363P	0
O00241	T51I	0
O00716	G344R	0
O00716	D389N	0
Q9UBM1	R3W	0
Q9UBM1	V58I	0
Q9UBM1	V175M	0
Q9UBM1	G194R	0
Q9UBM1	V58L	0
Q9UBM7	C380Y	0
Q9UBM7	H119L	0
Q9UBM7	R450L	0
Q9UBM7	H405Y	0
Q9UBM7	V353A	0
Q9UBM7	E448K	0
Q9UBM7	T154M	0
Q9UBM7	G244R	0
Q9UBM7	T93M	0
Q9UBM7	G410R	0
Q9UBM7	S397L	0
Q9UBM7	G410S	0
Q9UBM7	C118R	0
Q9UBM7	S169L	0
Q9UBM7	G344R	0
Q9UBM7	A247V	0
Q9UBM7	G425S	0
Q9UBM7	R446Q	0
Q9UBM7	W248C	0
Q9UBM7	C311Y	0
Q9UBM7	R352Q	0
Q9UBM7	G147D	0
Q9UBM7	I297T	0
Q9UBM7	L157P	0
Q9UBM7	F235S	0
Q9UBM7	Y408H	0
Q9UBM7	C311G	0
Q9UBM7	R362C	0
Q9UBM7	R443C	0
Q9UBM7	R404C	0
Q9UBM7	I145L	0
Q9UBM7	R242H	0
Q9UBM7	H426P	0
Q9UBM7	G138V	0
Q9UBM7	R404S	0
Q9UBM7	C183Y	0
Q9UBM7	K198E	0
Q9UBM7	C380R	0
Q9UBM7	W182C	0
Q9UBM7	V326L	0
Q9UBM7	P51S	0
Q9UBM7	F255L	0
Q9UBM7	C380S	0
Q9UBM7	V281M	0
Q9UBM7	R352W	0
Q9UBM7	Q107H	0
Q9UBM7	L109P	0
Q9UBM7	S5L	0
Q9UBM7	Y324H	0
Q9UBM7	W182L	0
Q9UBM7	L68P	0
Q9UBM7	L99P	0
Q9UBM7	R242C	0
Q9UBM7	S113C	0
Q9UBM7	E448Q	0
Q9UBM7	T289I	0
Q9UBM4	R229C	0
Q9UBM4	I182T	0
Q9UBM4	R325W	0
P51993	E247K	0
P51993	Q230K	0
P51993	P124S	0
P51993	R303G	0
Q13835	G415D	0
Q13835	C161Y	0
Q13835	R116H	0
Q13835	I196V	0
Q13835	A442V	0
Q7Z3T1	R179C	0
Q7Z3T1	E196D	0
Q7Z3T1	M272K	0
Q7Z3T1	R142W	0
Q7Z3T1	C169S	0
Q7Z3T1	V190I	0
Q7Z3T1	M275T	0
A0AVF1	D310N	0
Q7Z3T8	A35E	0
Q7Z3T8	S1055G	0
Q7Z3T8	I598T	0
Q7Z3T8	I192T	0
Q7Z3T8	T1519N	0
Q7Z3T8	A380V	0
P20933	G302R	0
P20933	G252E	0
P20933	R161Q	0
P20933	G60D	0
P20933	F135S	0
P20933	G100E	0
P20933	C163S	0
P20933	T322I	0
P20933	T149S	0
P20933	C306R	0
P20933	G252R	0
P20933	T257I	0
P20933	S72P	0
P20933	A101V	0
Q9H2I8	S181F	0
P08842	C446Y	0
P08842	W372R	0
P08842	G380R	0
P08842	W372S	0
P08842	H444R	0
P08842	S341L	0
P08842	Q560P	0
P03891	T333A	0
P03891	N150S	0
P03891	N150D	0
P03891	N88S	0
P03891	P42L	0
P03891	A265V	0
P03891	G259S	0
P03891	S148P	0
P03891	T119A	0
P03891	T185A	0
P03891	I57T	0
P03891	I278T	0
P03891	A331T	0
P03891	Q63R	0
P03891	I69V	0
P03891	F325L	0
P03891	I159T	0
P03891	A331S	0
P03891	V43I	0
P03891	A265T	0
P03897	S34P	0
P03897	A47T	0
P03897	N10D	0
P03897	T114A	0
P03897	S45P	0
P02768	E589K	0
P02768	A215V	0
P02768	R26L	0
P02768	Q220L	0
P02768	V557M	0
P02768	E345K	0
P02768	D399N	0
P02768	E594K	0
P02768	K597E	0
P02768	H29Q	0
P02768	A215T	0
P02768	K598N	0
P02768	K249Q	0
P02768	R25C	0
P02768	R242P	0
P02768	A344T	0
P02768	D574G	0
P02768	E123G	0
P02768	R26P	0
P02768	E503K	0
P02768	K337N	0
P02768	E145K	0
P02768	D27V	0
P02768	L92P	0
P02768	R26Q	0
P02768	N342K	0
P02768	K565E	0
P02768	D587N	0
P02768	E406K	0
P02768	K264E	0
P02768	R434C	0
P02768	K383N	0
P02768	Q292R	0
P02768	K490E	0
P02768	F75Y	0
P02768	R242H	0
P02768	E525K	0
P02768	D338V	0
P02768	C201F	0
P02768	D389H	0
P02768	D389V	0
P02768	E108K	0
P02768	K396E	0
P02768	D338G	0
P02768	R25H	0
P02768	H29Y	0
P02768	E382K	0
P02768	E357K	0
P02768	E529K	0
P02768	D574A	0
P02768	D518N	0
P02768	H154R	0
P02768	E400K	0
P02768	D293G	0
P02768	E420K	0
P02768	V148E	0
P02768	R140G	0
P02768	K560E	0
P02768	E400Q	0
P02768	E86K	0
P02768	D89N	0
P02768	K584E	0
P02768	E378K	0
P02768	K300N	0
Q5TAX3	D796Y	0
P05771	P588H	0
P02765	R317C	0
P02765	S256T	0
P02765	V142L	0
P02765	M248T	0
P02765	D276N	0
P02766	V40I	0
P02766	K55N	0
P02766	G67V	0
P02766	A117S	0
P02766	I104S	0
P02766	D58V	0
P02766	T69A	0
P02766	I104N	0
P02766	R54T	0
P02766	A129T	0
P02766	S70R	0
P02766	E81G	0
P02766	L78H	0
P02766	V50A	0
P02766	V91A	0
P02766	A140S	0
P02766	G26S	0
P02766	K90N	0
P02766	E109K	0
P02766	I104T	0
P02766	L131M	0
P02766	F64S	0
P02766	P122R	0
P02766	V142I	0
P02766	G67A	0
P02766	L32P	0
P02766	Y98F	0
P02766	F53V	0
P02766	D38E	0
P02766	T79K	0
P02766	F53L	0
P02766	T139M	0
P02766	A65S	0
P02766	Y89H	0
P02766	A56P	0
P02766	S43N	0
P02766	D38G	0
P02766	P44S	0
P02766	W61L	0
P02766	V50M	0
P02766	T69I	0
P02766	V50L	0
P02766	E74K	0
P02766	D58A	0
P02766	G67E	0
P02766	H110N	0
P02766	I88L	0
P02766	D94H	0
P02766	S97Y	0
P02766	A65T	0
P02766	M33I	0
P02766	G67R	0
P02766	L75P	0
P02766	E74G	0
P02766	Y134C	0
P02766	R124H	0
P02766	E62D	0
P02766	L75Q	0
P02766	A117G	0
P02766	E109Q	0
P02766	G73E	0
P02766	A65D	0
P02766	I93V	0
P02766	I127M	0
P02766	T126N	0
P02766	E81K	0
P02766	F84L	0
P02766	C30R	0
P02766	T80A	0
P02766	V50G	0
P02766	E62G	0
P02766	G121S	0
P02766	A111S	0
P02766	N144S	0
P02766	V142A	0
P02766	I127V	0
P02766	V48M	0
P02766	Y136S	0
P02766	Y134H	0
P02766	L78R	0
P02766	R124C	0
P02766	S70I	0
P02766	F53I	0
P02766	S72P	0
Q9UQ07	R38H	0
Q9UQ07	V216I	0
Q9UQ07	K229R	0
Q9UQ07	D86N	0
Q9UQ07	P247S	0
Q9UQ07	Q397R	0
Q9UJ70	W84R	0
Q9UJ70	A106V	0
Q9UQ03	L238V	0
Q9UJ72	M71L	0
Q15165	S311C	0
Q15165	V172L	0
Q15165	A148G	0
Q15166	E146K	0
Q15166	A179D	0
Q9UJ78	C137F	0
Q9UJ78	T231A	0
Q9UJ78	I125V	0
A3KN83	S728N	0
A3KN83	S729N	0
O15254	D497N	0
O15254	E34A	0
P60153	F148S	0
P60153	S204P	0
P59282	R133L	0
O15259	G343R	0
O15259	R5L	0
P20813	R29S	0
P20813	T26S	0
P20813	R140Q	0
P20813	G99E	0
P20813	N289K	0
P20813	R29P	0
P20813	Q21L	0
P20813	K139E	0
P20813	S259R	0
P20813	M46V	0
P20813	R22C	0
P20813	I328T	0
P20813	I391N	0
P20813	R487C	0
P20813	D28G	0
P20813	T306S	0
P20813	Q172H	0
P20813	K262R	0
P20813	P167A	0
Q86XA0	L141V	0
P29401	R318C	0
P29401	I181V	0
P29400	G1066R	0
P29400	G772D	0
P29400	G521S	0
P29400	G1448D	0
P29400	G684V	0
P29400	G177C	0
P29400	G216R	0
P29400	G54D	0
P29400	G545R	0
P29400	G383D	0
P29400	G1196R	0
P29400	G941C	0
P29400	G629D	0
P29400	G204V	0
P29400	G331V	0
P29400	G802R	0
P29400	G400E	0
P29400	G123E	0
P29400	G1261E	0
P29400	G174R	0
P29400	G852E	0
P29400	G420V	0
P29400	E633K	0
P29400	G579R	0
P29400	L1434M	0
P29400	G129V	0
P29400	G412V	0
P29400	K664N	0
P29400	G1276S	0
P29400	R1416C	0
P29400	G822R	0
P29400	G1036V	0
P29400	G740E	0
P29400	G1143S	0
P29400	G371E	0
P29400	G722E	0
P29400	G325E	0
P29400	G545V	0
P29400	G219S	0
P29400	G319R	0
P29400	G1385V	0
P29400	G1066S	0
P29400	G638V	0
P29400	A1504D	0
P29400	G295D	0
P29400	G1427W	0
P29400	G1433V	0
P29400	G624D	0
P29400	G638A	0
P29400	G325R	0
P29400	G609R	0
P29400	R1517H	0
P29400	M898V	0
P29400	G567A	0
P29400	G573D	0
P29400	G852R	0
P29400	G609V	0
P29400	G1107R	0
P29400	G1241C	0
P29400	G635D	0
P29400	G1045E	0
P29400	R1683Q	0
P29400	G1220D	0
P29400	G1244D	0
P29400	G374A	0
P29400	I444S	0
P29400	G1602D	0
P29400	G561R	0
P29400	G192R	0
P29400	G1086D	0
P29400	G264R	0
P29400	G1104V	0
P29400	P1523T	0
P29400	G878R	0
P29400	P1565A	0
P29400	W1544S	0
P29400	G1161R	0
P29400	G1158R	0
P29400	G808E	0
P29400	G494D	0
P29400	G472R	0
P29400	S1494F	0
P29400	P739A	0
P29400	G1252S	0
P29400	G669A	0
P29400	G491E	0
P29400	G420E	0
P29400	G409D	0
P29400	G953V	0
P29400	G1363S	0
P29400	G1339S	0
P29400	R1428C	0
P29400	G681D	0
P29400	G579E	0
P29400	C1684W	0
P29400	G298S	0
P29400	G872R	0
P29400	G177R	0
P29400	G687E	0
P29400	G129E	0
P29400	G1143D	0
P29400	G1015E	0
P29400	G632D	0
P29400	G1015V	0
P29400	G1030S	0
P29400	G415R	0
P29400	G1211R	0
P29400	G1167S	0
P29400	G239E	0
P29400	G869R	0
P29400	G521C	0
P29400	G902V	0
P29400	G466E	0
P29400	G289V	0
P29400	G1211E	0
P29400	A430D	0
P29400	G866E	0
P29400	G1006A	0
P29400	G423E	0
P29400	R1683P	0
P29400	G1182R	0
P29400	G811V	0
P29400	G497C	0
P29400	G1006V	0
P29400	G603V	0
P29400	G653R	0
P29400	G1229D	0
P29400	L1655R	0
P29400	G911E	0
P29400	G1170S	0
P29400	G230R	0
P29400	G558R	0
P29400	G292V	0
P29400	G1457S	0
P29400	P619S	0
P29400	C1573R	0
P29400	G524D	0
P29400	G947D	0
P29400	P739S	0
P29400	G365E	0
P29400	G292R	0
P29400	G406V	0
P29400	G743D	0
P29400	R1569Q	0
P29400	G1039S	0
P29400	G621C	0
P29400	C1570S	0
P29400	G1205C	0
P29400	G638S	0
P29400	G796R	0
P29400	G1492A	0
Q5VWT5	I125M	0
Q2VWP7	T236A	0
Q2VWP7	I1062L	0
Q2VWP7	V826L	0
Q01118	M958I	0
Q01118	M600L	0
Q01118	R1516K	0
Q01118	V1596L	0
Q01118	D1657G	0
Q01118	T41N	0
Q01118	I407V	0
Q01118	A1313V	0
Q9P219	A811E	0
Q9P219	L470P	0
Q9P219	L637V	0
Q9P219	A1028V	0
Q9P219	R464H	0
Q9P218	P134L	0
Q9UK13	P337A	0
Q9UK13	G557R	0
Q9UK13	V165M	0
Q9UK13	C256R	0
Q9UK13	S519T	0
Q9UK13	F179I	0
Q9UK12	V58F	0
Q9UK12	K50E	0
Q9UK12	R82G	0
Q9UK12	G263D	0
Q9P217	V368G	0
Q9UK10	Q50R	0
Q9UK10	T679S	0
Q9UK17	V338E	0
Q9UK17	T377M	0
Q9UK17	T352P	0
Q9UK17	G345V	0
Q9UK17	G384S	0
Q8IY92	R1060W	0
Q8IY92	G141W	0
Q8IY92	L579P	0
Q8IY92	R1550W	0
Q8IY92	V894G	0
Q8IY92	A1367T	0
Q8IY92	T1476S	0
Q8IY92	P1677S	0
Q8IY92	S506N	0
Q8IY92	A1286V	0
Q8IY92	A424V	0
Q8IY92	I1421F	0
Q8IY92	K458E	0
Q8IY92	N1834S	0
Q8IY92	N457K	0
Q8IY92	V568M	0
Q8IY92	V1287G	0
Q8IY92	H284R	0
Q8IY92	P975L	0
Q8IY92	P1122L	0
Q8IY92	P385T	0
Q8IY92	P378T	0
Q8IY92	E942Q	0
Q8IY92	R204C	0
Q8IY92	A505T	0
Q8IY92	M386V	0
Q8IY92	S1271F	0
Q8IY92	S1342G	0
Q8IY92	P929L	0
Q8IY92	E787K	0
Q8IY92	L38F	0
Q8IY92	R237Q	0
Q8IY92	Q1007K	0
Q8IY92	R1814C	0
Q8IY92	A1694V	0
Q8IY92	V197A	0
Q8IY92	A870V	0
Q8IY92	A1221V	0
Q8IY92	L671S	0
Q8IY92	S1123Y	0
Q8N6K7	D181N	0
Q8N6K7	E94K	0
Q92832	R82Q	0
Q92832	F154V	0
Q92832	V230I	0
Q92832	R297W	0
Q92831	N386S	0
Q9H3M9	G332D	0
Q9H3M9	L266F	0
P21452	A47T	0
P21452	I23T	0
P21452	T151A	0
P21452	H183R	0
P21452	R163H	0
P21452	M33K	0
P21453	A115T	0
P21453	S15L	0
P21453	P332R	0
Q969K7	L110F	0
Q92839	C21R	0
Q9H3M7	R177Q	0
P51878	L192V	0
P51878	E240Q	0
P51878	L39W	0
P51878	T119A	0
P51878	L88R	0
P51878	R26H	0
P51878	R156H	0
P51878	E211K	0
P51878	K32N	0
P51878	V75L	0
P51878	F42L	0
Q9H845	L606H	0
Q9H845	V384M	0
Q9H845	R127K	0
Q9H845	R469W	0
Q9H845	R414C	0
Q9H845	F44I	0
Q9H845	R518H	0
Q9H845	C271G	0
Q9H845	R417C	0
Q9H845	R477Q	0
Q9H845	R532W	0
Q9H845	R266Q	0
Q9H845	A220V	0
Q9Y6E2	D44A	0
Q8TAL5	D252G	0
Q9Y6E0	L414I	0
Q9Y6E0	A402V	0
Q9BZG2	S238L	0
Q9BZG2	R111C	0
Q9BZG2	R76C	0
O43933	L383W	0
O43933	G521D	0
O43933	I374M	0
O43933	L268R	0
O43933	R676Q	0
O43933	R626Q	0
O43933	L342P	0
O43933	R259P	0
O43933	G271R	0
O43933	A915E	0
O43933	R476G	0
O43933	I318R	0
O43933	I667T	0
Q9BZG8	K226R	0
Q9BZG8	I51M	0
Q9BZG8	L234P	0
Q9BZG8	M6K	0
Q9Y597	F9V	0
Q9Y592	L87P	0
Q9Y592	Q78R	0
Q9Y592	R511P	0
O43570	E143K	0
Q2NKQ1	T741P	0
Q2NKQ1	R812K	0
P50225	E151Q	0
P50225	R37Q	0
P50225	N235T	0
P50225	E282K	0
P50225	V223M	0
P50225	E151D	0
P50225	R213H	0
Q05952	R131W	0
Q6NX49	H61D	0
Q6NX49	Q558R	0
B3EWG3	V35L	0
Q9UKZ9	V280A	0
Q9UKZ9	P292T	0
P09001	P317R	0
P09001	M261T	0
P53708	V994A	0
P53708	R748H	0
P53708	S577F	0
P53708	V567L	0
P53708	V216L	0
P53708	I993V	0
P53708	G407R	0
P53708	Q581P	0
P04035	I638V	0
P60520	V51A	0
Q6NX45	N83S	0
Q6NX45	V147I	0
Q6NX45	P65L	0
Q9UKZ4	K641E	0
Q9UKZ4	A174D	0
Q9UKZ4	Y40H	0
Q9UKZ4	M632V	0
Q9UKZ4	M371T	0
Q8NFQ6	E479A	0
Q8NFQ6	V302L	0
Q8NFQ6	S451P	0
Q8NFQ6	V269A	0
Q8NFQ5	T16M	0
Q8NFQ5	R296H	0
Q8NFQ5	P149T	0
Q8NFQ5	S347G	0
Q8NFQ5	V97I	0
Q9H967	S614G	0
Q9H967	S153A	0
Q14563	R733H	0
Q14563	N153S	0
Q14563	M342T	0
Q14563	R730Q	0
Q14563	D447G	0
Q14563	R66W	0
Q14563	V435I	0
Q14563	I657M	0
Q14563	I400V	0
Q14563	T688A	0
Q14563	P396S	0
Q14562	A1069G	0
Q8WYB5	A1217S	0
Q8WYB5	E360K	0
Q8WYB5	V1499I	0
Q14566	E35V	0
Q14566	E806K	0
Q14565	G150D	0
Q14565	M145V	0
Q9NWM3	P205S	0
Q9NWM3	R169H	0
Q9NWM3	R316Q	0
Q6P1A2	I217T	0
Q6P1A2	F63L	0
Q9NRH1	K68E	0
Q9NRH2	P391S	0
Q9NRH2	L260S	0
Q9NRH3	M413V	0
P58397	W1177R	0
P58397	Q110E	0
P58397	R1000Q	0
P58397	T1495I	0
P58397	S1591P	0
Q9UHF0	R80S	0
Q9UHF0	M90T	0
Q86VP6	A952V	0
Q86VP6	V803A	0
P41218	S156R	0
P41218	V286L	0
P41218	H357Y	0
Q9UHF4	L333F	0
Q9UHF4	V210I	0
Q9UHF7	V894D	0
Q9UHF7	R908Q	0
Q9UHF7	R908P	0
Q9UHF7	A919T	0
Q9UHF7	S654L	0
Q9UHF7	T901P	0
Q9UHF7	R952C	0
Q9UHF7	R952H	0
P41214	T210I	0
Q96PG2	P219L	0
P41212	R399C	0
P41212	R418G	1
P41212	R369W	1
Q86VY4	T120S	0
Q86VY4	I365V	0
Q92526	R17Q	0
Q92526	G210A	0
Q92526	V48A	0
Q92521	K551T	0
Q92521	S502G	0
Q92521	W299L	0
Q92521	I68L	0
Q92521	L484S	0
Q92521	M162T	0
Q92523	S427C	0
Q92523	E531K	0
Q92523	I66V	0
Q92523	S664Y	0
Q92523	G320D	0
Q7Z5L2	H566R	0
Q7Z5L2	S261G	0
Q7Z5L2	P546S	0
Q7Z5L2	K238N	0
Q7Z5L2	D535A	0
Q7Z5L2	H642R	0
Q7Z5L2	S113P	0
Q7L8L6	I288T	0
Q7L8L6	R256C	0
Q7L8L6	I377V	0
P23352	V534I	0
P23352	C172R	0
P23352	R262P	0
P23352	E514K	0
P23352	S396L	0
P23352	H672R	0
P23352	W571R	0
P23352	N304S	0
P23352	Y217D	0
P23352	C163Y	0
P23352	K666M	0
P23352	R668H	0
P23352	C134G	0
P23352	F517L	0
P23352	N267K	0
P23352	V587L	0
P23352	C163R	0
P23352	E539K	0
Q53HV7	R105W	0
Q53HV7	G15V	0
Q02878	K237E	0
Q02878	H227R	0
P27448	V350A	0
P27448	S364G	0
P27448	R491G	0
P27448	S331F	0
Q9HAP2	E396G	0
Q9HAP2	V539L	0
Q96HA7	V488M	0
Q96HA7	A714V	0
Q96HA7	G493S	0
Q96HA7	P1276L	0
Q96HA1	A950G	0
Q96HA9	C91W	0
Q96HA8	F116I	0
Q96HA8	I32V	0
Q96HA8	R134C	0
Q96HA8	N93S	0
O75164	V877G	0
O75164	A482E	0
O75165	A2057S	0
O75165	L2170W	0
O75165	L556S	0
O75165	R1516H	0
O75165	F1487C	0
O75165	E1291G	0
O75165	R903K	0
O75165	P1515S	0
O75165	T1082I	0
O75165	E264Q	0
O75165	E1740Q	0
O75165	L997F	0
O75165	D674A	0
O75165	R2115L	0
O75165	V1995I	0
O75165	A1463S	0
O75165	N1135S	0
Q96G28	I271F	0
Q96G28	E6D	0
Q96G28	D268G	0
Q9H211	T262A	0
Q9H211	R172C	0
Q9H211	Q117H	0
Q9H211	A66T	0
Q9H211	A135V	0
Q9H211	C234R	0
Q9H211	A537V	0
Q9H211	R462Q	0
Q9H211	E468K	0
Q9H211	E456A	0
Q9H211	R453W	0
O75161	T315M	0
O75161	T1225M	0
O75161	R848W	0
O75161	G754R	0
O75161	A1098T	0
O75161	F91L	0
O75161	Q766R	0
O75161	R740H	0
O75161	R342C	0
O75161	D3Y	0
O75161	P776R	0
O75161	A544G	0
O75161	R1284C	0
O75161	R735W	0
O75161	V765I	0
O75161	R1192W	0
O75161	T946A	0
O75161	E618K	0
O75161	R469W	0
O75161	F991S	0
O75161	R1044H	0
O75161	V1236M	0
O75161	H782Q	0
O75161	A654G	0
O75161	Q1287E	0
O75161	T627M	0
O75161	R961H	0
O75161	R959Q	0
O75161	T29M	0
Q96G23	E106A	0
Q5VZL5	V452I	0
P06865	E462V	0
P06865	L127R	0
P06865	S226F	0
P06865	G269D	0
P06865	R499H	0
P06865	W485R	0
P06865	I335F	0
P06865	K197T	0
P06865	D322Y	0
P06865	V200M	0
P06865	R178L	0
P06865	R393P	0
P06865	G269S	0
P06865	C458Y	0
P06865	G454S	0
P06865	E482K	0
P06865	R170W	0
P06865	R249W	0
P06865	I436V	0
P06865	S279P	0
P06865	R178C	0
P06865	Y180H	0
P06865	R504H	0
P06865	F211S	0
P06865	N196S	0
P06865	R166G	0
P06865	N399D	0
P06865	N295S	0
P06865	L484Q	0
P06865	W420C	0
P06865	D258H	0
P06865	R504C	0
P06865	G478R	0
P06865	R252H	0
P06865	M301R	0
P06865	G250D	0
P06865	W474C	0
P06865	D314V	0
P06865	S293I	0
P06865	V391M	0
P06865	R499C	0
P06865	V192L	0
P06865	L127F	0
P06865	G455R	0
P06865	G250S	0
P06865	P25S	0
P06865	S210F	0
P06865	R247W	0
P06865	R170Q	0
P06865	R252L	0
P06865	D322N	0
P06865	H204R	0
P06865	L39R	0
P06865	R178H	0
Q9BWU0	P139T	0
Q9BWU0	R181C	0
Q13239	P15T	0
Q13233	L189R	0
Q13233	V906I	0
Q13233	C443S	0
Q13233	G616R	0
Q13233	L189P	0
Q13233	D806N	0
Q13231	R40H	0
Q13231	Q171H	0
Q13231	E74K	0
Q13231	A442G	0
Q13231	G102S	0
Q5TBA9	G1918S	0
O60383	P374L	0
O60383	T121I	0
O60383	R454C	0
Q8HWS3	S743N	0
Q8HWS3	A17E	0
Q8HWS3	V506G	0
Q8HWS3	S217P	0
Q8HWS3	R181Q	0
Q8HWS3	T688A	0
Q8HWS3	E6K	0
P19075	S213A	0
P19075	G73A	0
P19075	V35I	0
Q15762	S307G	0
P10914	M8L	1
Q15760	V189I	0
P10916	R58Q	0
P10916	P95A	0
P10916	E22K	0
P10916	D166V	0
P10916	F18L	0
P10916	G57R	0
P10916	A13T	0
Q6UW02	S97L	0
Q6UW02	L346F	0
P10912	C440F	0
P10912	V162F	0
P10912	S244I	0
P10912	E62K	0
P10912	R89K	0
P10912	V162D	0
P10912	Q172P	0
P10912	W68R	0
P10912	Y226C	0
P10912	R179C	0
P10912	P495T	0
P10912	P149Q	0
P10912	I544L	0
P10912	V173G	0
P10912	C56S	0
P10912	D170H	0
P10912	R229G	0
P10912	V143A	0
P10912	R179H	0
P10912	E465K	0
P10912	D262N	0
P10912	S58L	0
P10912	F114S	0
P10912	I171T	0
P10912	P579T	0
Q15768	R166Q	0
Q76NI1	E436G	0
Q76NI1	L717P	0
Q76NI1	A1332T	0
Q76NI1	R1038W	0
Q76NI1	G581S	0
P23743	H538Y	0
P59910	M278R	0
Q8WUF8	S131N	0
Q6KB66	V238I	0
Q96BT3	P115L	0
O95522	T157M	0
O95522	T53K	0
O95521	P218S	0
O95521	E252Q	0
O95521	Y302C	0
O95521	R386S	0
O95521	L204M	0
O95521	R213H	0
O95521	G372A	0
Q6UXI7	H673Y	0
Q6UXI7	K570R	0
Q6UXI7	L574I	0
P48147	L351V	0
P48147	V706I	0
P48146	Q206R	0
P48145	Y135F	0
P48145	R319C	0
Q9BQG2	K129E	0
Q9BQG2	I235V	0
O15417	A1193G	0
Q9BQG0	H680Y	0
Q9BQG0	M1208L	0
Q9BQG0	H958P	0
Q9BQG0	Q8E	0
Q96RU7	Q84R	0
Q96RU7	R153H	0
Q96RU7	E347K	0
Q96RU7	R274H	0
Q6PL24	Q5K	0
Q96RU3	S490N	0
Q6VMQ6	N348I	0
Q6VMQ6	K530R	0
Q6VMQ6	E278K	0
Q9NYU1	A821T	0
Q9NYU1	K865R	0
Q9NYU1	F1274L	0
Q9NYU1	M994L	0
Q9NYU1	S328A	0
Q9NYU1	Y1285F	0
Q9NYU1	F924I	0
Q9NYU1	A323T	0
Q96RU8	S173R	0
Q96RU8	E360D	0
Q96RU8	T215M	0
Q96RU8	R298C	0
Q96RU8	V267I	0
Q96RU8	E360A	0
Q96DR5	K113E	0
Q96DR5	R221C	0
Q96DR5	G43R	0
A4D1P6	P222L	0
Q96DR7	V29L	0
Q96DR7	F203S	0
Q96DR7	L60P	0
Q96L58	D156N	0
Q96L58	E174D	0
Q96L58	C300S	0
Q96L58	R232C	0
Q96L58	S65G	0
Q96L58	R6W	0
Q96L58	G217S	0
Q96L58	D207H	0
Q96L58	P67L	0
Q96L58	S309T	0
O94766	R277Q	0
O94766	P140L	0
Q96A83	P427L	0
Q96L50	I96N	0
Q96L50	R229W	0
Q9Y5A7	Q37R	0
Q8NDW4	K218E	0
Q13642	C153R	0
Q13642	H123Q	0
Q13642	C132F	0
Q13642	C150S	0
Q13642	H123L	0
Q13642	C276Y	0
Q13642	V280M	0
Q13642	W122S	0
Q13642	H154P	0
Q13642	C153Y	0
Q13642	H123Y	0
Q13642	C209R	0
Q13642	C224W	0
Q8NDW8	R91Q	0
Q8NDW8	R1316K	0
Q8NDW8	R622W	0
Q8NDW8	S1160R	0
Q8NDW8	R1055L	0
Q8NDW8	E293K	0
Q8NDW8	R290K	0
Q8NDW8	V108L	0
Q8NDW8	R719H	0
Q9Y5A9	T217S	0
Q9Y5A9	P454S	0
Q9NS40	G858A	0
Q6XQN6	A57V	0
Q02127	G152R	0
Q02127	T284I	0
Q02127	K7Q	0
Q02127	R344W	0
Q02127	G202D	0
Q02127	R199C	0
Q02127	G202A	0
Q02127	R244W	0
Q02127	R135C	0
Q02127	G19E	0
Q02127	D390G	0
Q8IUM7	D750Y	0
Q8IUM7	T359I	0
Q8IUM7	T777I	0
Q8IUM7	Q500K	0
Q8IUM7	W293R	0
Q8IUM7	G208C	0
Q8IUM7	P344A	0
Q8IUM7	P472S	0
Q8IUM7	T587M	0
Q8IUM7	E257K	0
Q8IUM7	F147S	0
Q8IUM7	N702D	0
Q8IUM7	C296R	0
Q8IUM7	M317L	0
A6NE52	E537G	0
A6NE52	H427Q	0
A6NE52	R149G	0
A6NH00	W49R	0
A6NH00	G39S	0
A6NH00	R311H	0
A6NH00	T179A	0
A6NH00	A221S	0
A6NH00	M197R	0
A6NH00	R305W	0
A6NH00	V69M	0
Q9UK39	H140Y	0
Q8TCC7	I260R	0
Q8TCC7	R277W	0
Q8TCC7	V281A	0
Q8TCC7	R149S	0
Q8TCC7	I305F	0
Q8TCC7	F129L	0
Q8TCC7	V448I	0
Q8TCC7	A389V	0
Q8NG77	K296N	0
Q8NG77	A41S	0
Q8NG77	M69V	0
Q8NG77	R301L	0
Q8NG77	T104S	0
Q96CN9	R86W	0
Q96CN9	Q262R	0
Q96CN9	A122V	0
Q96CN9	A274T	0
Q96CN9	C87W	0
Q96CN9	R618C	0
Q8NG76	A169V	0
P06239	G259S	0
P06239	L348P	0
Q6ZRV2	Q201H	0
Q6ZRV2	G557C	0
Q7L985	R507H	0
Q96N77	S231C	0
Q96N77	Q363P	0
Q9ULV8	H405Y	0
Q03188	L341F	0
Q03188	G389D	0
O15069	C1152F	0
O15069	D1105E	0
O15069	V498A	0
O15069	K591E	0
O15069	D438E	0
Q8NH05	F246L	0
Q8NH05	T143A	0
Q8NGF7	Y308C	0
Q8NGF7	L80I	0
P10645	G315S	0
P10645	E176K	0
P10645	P388L	0
P10645	D369N	0
P10645	R392Q	0
P10645	R61Q	0
P10645	R271W	0
P10645	E264D	0
P10645	L332P	0
P10645	G382S	0
P10645	A274G	0
P10645	R399W	0
O15062	D300G	0
Q9H6R6	D41N	0
Q9H6R7	T102M	0
Q9H6R0	H483D	0
Q9H6R0	R118C	0
Q8NGF4	A105T	0
P48552	V37I	0
P48552	R448G	0
P48552	Y315F	0
P48552	H221R	0
P48552	N567S	0
P48552	V1079F	0
P48552	I441V	0
P48552	S803L	0
P48553	V257E	0
P48553	V726M	0
P48553	I633M	0
P07093	I51M	0
Q9NZM6	V382I	0
Q9NZM6	L406P	0
Q9NZM5	Q389R	0
Q9NZM5	S16R	0
Q9NZM4	T1044A	0
Q9NZM4	P683S	0
P07098	P358T	0
P07098	F234I	0
P07098	T171A	0
P07099	T408M	0
P07099	V285L	0
P07099	R43T	0
P07099	T275A	0
P07099	L452Q	0
P07099	L260P	0
P07099	T396I	0
P07099	Y113H	0
P07099	E44Q	0
P07099	R454Q	0
P07099	R49C	0
P07099	H139R	0
Q9NZM1	R1770Q	0
Q9NZM1	G1688A	0
Q9NZM1	R1386C	0
Q9NZM1	Y1185F	0
Q9NZM1	V1123I	0
Q5T6X5	P91S	0
Q5T6X5	I144R	0
Q5T6X5	I599T	0
Q01968	P799L	0
Q01968	R318C	0
Q01968	D499H	0
Q01968	N354H	0
Q01968	I274T	0
Q01968	Y513C	0
Q01968	L891R	0
Q01968	R337P	0
Q01968	E468K	0
Q01968	C498Y	0
Q01968	R337C	0
Q01968	E468G	0
Q01968	D451G	0
Q01968	H524R	0
Q01968	R500G	0
Q01968	S374F	0
Q01968	R361I	0
Q01968	H524Q	0
Q01968	Y479C	0
Q01968	R457G	0
Q01968	F463S	0
Q01968	P495L	0
Q01968	V508D	0
Q01968	G421E	0
Q01968	Q277R	0
Q01968	R500Q	0
Q01968	H375Y	0
Q01968	N424D	0
Q01968	S522R	0
Q01968	N373Y	0
Q01968	F242S	0
Q01968	D451N	0
Q01968	W503R	0
Q01968	R493W	0
Q01968	P526L	0
Q01968	P801L	0
Q01968	N591K	0
Q01968	V372G	0
Q01968	H414R	0
Q01968	I533S	0
A6NEN9	R156H	0
Q12788	E294Q	0
Q12788	Q293R	0
Q12788	S457P	0
A1A5B4	I391V	0
A1A5B4	L93F	0
A1A5B4	C399R	0
Q92911	G543E	0
Q92911	C298G	0
Q92911	A102P	0
Q92911	T354P	0
Q92911	G395R	0
Q92911	Q267E	0
Q92911	G93R	0
Q96NH3	R82Q	0
Q96NH3	I599V	0
Q96NH3	I280V	0
Q96NH3	T375K	0
Q06609	A293T	0
Q2TBF2	T266I	0
P16520	V81M	0
P16520	L280F	0
P16520	G324E	0
P16520	D76N	0
P16520	V40M	0
P16520	G272S	0
P16520	W339L	0
Q9Y296	D78A	0
Q9Y297	A517S	0
Q9Y297	P566H	0
Q9BR09	E211K	0
Q12834	V402M	0
Q12834	R479Q	0
Q6ICB4	A188G	0
Q15327	T116M	0
Q6IA17	Q312R	0
Q6IA17	P115R	0
Q6IA17	S80Y	0
P30281	P134S	0
P30281	S259A	0
P30281	P284L	1
P30281	I290R	1
P30281	E253D	0
P30281	T283A	1
Q5FYB0	S565R	0
Q75V66	C356R	0
Q75V66	C356Y	0
Q75V66	C356G	0
Q75V66	N882K	0
Q75V66	L322F	0
Q96I82	R256H	0
Q96I82	G236D	0
Q96I82	C76G	0
Q96I82	G255A	0
P49792	C581Y	0
P49792	V548L	0
P49792	T585M	0
P49792	P1870L	0
P49792	P1892A	0
P49792	S725G	0
P49792	T653I	0
P49792	R784K	0
P49792	I656V	0
P49792	P1892R	0
P49792	E580K	0
B0I1T2	M489T	0
B0I1T2	Q861R	0
B0I1T2	R798Q	0
B0I1T2	V49M	0
Q2NL82	K727Q	0
Q2NL82	S386G	0
Q2NL82	H750Q	0
Q2NL82	N719S	0
P49798	A292S	0
Q5JTN6	A193G	0
Q5JTN6	H172R	0
P51116	Q252H	0
P51116	R591P	0
P51114	A614V	0
P51114	D429N	0
Q86VD7	L312M	0
Q86VD7	S39P	0
P35070	L124M	0
P35070	C7G	0
P35070	L44F	0
Q86VD9	M487I	0
Q86VD9	R340Q	0
Q86VD9	A266T	0
Q86VD9	V417A	0
Q587I9	R38G	0
Q9Y2T7	S63P	0
Q9Y2T7	G9V	0
Q9Y2T6	T215N	0
Q9Y2T6	G195V	0
O60812	D81V	0
O60812	Q208H	0
O60812	V258D	0
Q5T7V8	E320K	0
O60810	D85E	0
O60811	A128T	0
O60811	T301A	0
O60811	E83K	0
O60811	T141M	0
O60811	F316Y	0
O60811	S68W	0
O60811	Y225C	0
O60811	T72R	0
O60811	V67G	0
O60811	T233N	0
O60811	E308G	0
O60811	C302Y	0
O60811	N304Y	0
O60811	C375R	0
O60811	R33S	0
O60811	L310M	0
O60548	A368P	0
Q8NC74	L637R	0
Q8NC74	A408T	0
Q8NC74	E607K	0
Q8NC74	D348N	0
Q495N2	E415D	0
Q495N2	R190H	0
Q495N2	S421F	0
Q495N2	K167E	0
Q495N2	P185S	0
Q8N8Y2	G272R	0
Q8N8Y2	E295K	0
O43497	R1692H	0
Q8N9W5	A224T	0
Q8N9W5	G277W	0
Q8N9W5	E238G	0
Q8N9W5	L61P	0
Q8N9W5	N311D	0
Q9P0L0	P104L	0
Q9P0L0	M8T	0
P31483	E384K	0
Q9P0L2	V530M	0
Q9P0L2	E692G	0
Q9P0L2	R646G	0
Q9P0L2	P578L	0
Q92665	T241M	0
Q92665	D279N	0
P58401	L81Q	0
Q9P0L9	R681L	0
Q9P0L9	A788D	0
Q9P0L9	R278Q	0
Q9P0L9	R378W	0
Q9P0L9	V393I	0
O00398	N3H	0
Q08174	H25P	0
Q08174	L15F	0
Q08174	A514T	0
P35251	I598V	0
P35251	S1145L	0
P35251	E691D	0
P35251	R613L	0
P35251	Q954K	0
P35250	A198V	0
Q08170	Q438E	0
Q08170	G338A	0
Q08170	G356S	0
Q08170	E253D	0
O75427	V101M	0
Q8IY17	A364P	0
Q8IY17	R1051Q	0
Q8IY17	S997L	0
Q8IY17	G530W	0
Q8IY17	G792E	0
Q8IY17	T1010I	0
Q8IY17	R890H	0
Q8IY17	V1167A	0
Q8IY17	V1062M	0
Q8IY17	K985R	0
Q8IY17	F1018S	0
Q8IY17	R1099C	0
Q8IY17	M1012V	0
Q8IY17	G1128S	0
Q8IY17	S1127C	0
Q8IY17	G1081R	0
Q8IY17	G678R	0
Q8IY17	V215I	0
Q8IY17	R1311W	0
Q8IY17	P1074L	0
Q92730	P44R	0
Q9H777	M355V	0
Q5VU57	V443M	0
Q9H772	Q76E	0
Q9H772	E136D	0
Q9H772	V131I	0
Q9H772	A13V	0
Q5TB80	S266C	0
Q5TB80	E196Q	0
Q5TB80	C190S	0
Q5TB80	E272Q	0
Q92736	R420W	0
Q92736	R176Q	0
Q92736	Q4159P	0
Q92736	F4499C	0
Q92736	V2306I	0
Q92736	A2387P	0
Q92736	A4607P	0
Q92736	I419F	0
Q92736	P4902L	0
Q92736	L433P	0
Q92736	G4671R	0
Q92736	G4955E	0
Q92736	L3778F	0
Q92736	C3800F	0
Q92736	E2311D	0
Q92736	V4653F	0
Q92736	N4104K	0
Q92736	V507I	0
Q92736	S4124T	0
Q92736	R4497C	0
Q92736	T2504M	0
Q92736	P2328S	0
Q92736	Y2392C	0
Q92736	I4848V	0
Q92736	A2403T	0
Q92736	T4158P	0
Q92736	V4771I	0
Q92736	Q2958R	0
Q92736	G3946S	0
Q92736	N2386I	0
Q92736	S2246L	0
Q92736	N4097S	0
Q92736	M4504I	0
Q92736	R4959Q	0
Q92736	A4510T	0
Q92736	V4880A	0
Q92736	N4895D	0
Q92736	R414L	0
Q92736	R2474S	0
Q92736	E4146K	0
Q92736	E4950K	0
Q92736	G1886S	0
Q92736	I4867M	0
Q92736	P164S	0
Q92736	Q4201R	0
Q92736	A4556T	0
Q92736	A4860G	0
P23109	E55K	0
P23109	R421W	0
P23109	P81L	0
P23109	R458H	0
Q6IQ19	A123V	0
Q6IQ16	R45Q	0
Q5T2D3	N321S	0
Q5T2D3	A333T	0
Q5T5P2	P1362A	0
Q5T5P2	A65G	0
Q5T5P2	A807T	0
P20138	A14V	0
P20138	S128N	0
P20138	R69G	0
P20138	T204A	0
P20138	I115L	0
P20138	G177R	0
P20138	W22R	0
P20138	R75W	0
P20138	V140I	0
P20138	V167L	0
P20138	F116L	0
O00507	A1705S	0
O00507	E65D	0
O00507	A1060T	0
O00507	P1035S	0
O00507	R211C	0
O00505	P291S	0
Q99612	S180L	0
Q96CX3	I147V	0
Q96CX3	M17V	0
P01009	R247C	0
P01009	T109M	0
P01009	S354F	0
P01009	S77F	0
P01009	G172W	0
P01009	V237A	0
P01009	D365N	0
P01009	P386T	0
P01009	A58T	0
P01009	M382R	0
P01009	E228K	0
P01009	P393L	0
P01009	T37A	0
P01009	G172R	0
P01009	G91E	0
P01009	I116N	0
P01009	P386H	0
P01009	P112T	0
P01009	R125H	0
P01009	A84T	0
P01009	E387K	0
P01009	E366K	0
P01009	E400D	0
P01009	S69F	0
P01009	G139S	0
P01009	L65P	0
P01009	D26A	0
P01009	E288V	0
P01009	A360T	0
P01009	D280V	0
P01009	T92I	0
P01009	R63C	0
P01008	M283I	0
P01008	A211P	0
P01008	S170P	0
P01008	L236P	0
P01008	Q133K	0
P01008	M52T	0
P01008	S214F	0
P01008	L178H	0
P01008	I39N	0
P01008	A254D	0
P01008	R220P	0
P01008	V248G	0
P01008	C257F	0
P01008	P234T	0
P01008	L131F	0
P01008	C32R	0
P01008	R79S	0
P01008	R161Q	0
P01008	R220H	0
P01008	A211S	0
P01008	S214Y	0
P01008	R252T	0
P01008	N219K	0
P01008	T147A	0
P01008	F261L	0
P01008	M283V	0
P01008	Y190C	0
P01008	A231T	0
P01008	G219D	0
P01008	D193H	0
P01008	G251R	0
P01008	R233G	0
P01008	C127R	0
P01008	R56C	0
P01008	F179L	0
P01008	S148P	0
P01008	F90L	0
P01008	Y95S	0
P01008	L23P	0
P01008	H152Y	0
P01008	M121K	0
P01008	F229S	0
P01008	A214V	0
P01008	S221L	0
P01008	P234L	0
P01008	K146E	0
P01008	G125D	0
P01008	V30E	0
P01008	R391Q	0
P01008	L302P	0
P01008	N219D	0
P01008	P234A	0
P01008	C160Y	0
P01008	R79H	0
P01008	P256L	0
P01008	S381P	0
P01008	R220C	0
P01008	Y198H	0
P01008	S223P	0
P01008	P112T	0
P01008	I316N	0
P01008	E269K	0
P01008	I248T	0
P01008	H196R	0
P01008	Y95C	0
P01008	F229C	0
P01008	A209T	0
P01008	T243I	0
P01008	Q150P	0
P01008	I218N	0
P01008	N232K	0
P01008	Y17S	0
P01008	Y198C	0
P01008	L158P	0
P01008	L98P	0
P01008	I251T	0
P01008	S192P	0
P01008	R293P	0
P01008	E334K	0
P01008	N167T	0
P01008	W257R	0
P01008	R89C	0
P01008	L131V	0
P01008	S207R	0
P01008	P73L	0
P01008	R79C	0
P01008	C53F	0
P01008	R233M	0
P01008	F229L	0
Q8NGN6	T90A	0
Q8NGN6	A18V	0
Q8NGN6	T13M	0
Q8NGN6	I28V	0
Q8NGN6	T5S	0
Q8NGN6	G20A	0
Q8NGN6	T136S	0
Q9BXB5	N254D	0
Q13003	S310A	0
O75398	I228S	0
O75398	R224W	0
O75398	R254S	0
O75398	R226W	0
O75398	Q264P	0
Q8NGN2	K84R	0
Q8NGN2	A103V	0
Q8NGN2	G54S	0
Q9BXB1	S215G	0
Q9BXB1	D844G	0
Q9BXB1	R684G	0
Q9BXB1	N233S	0
Q9BXB1	A480V	0
Q9BXB1	T709M	0
Q13007	H126R	0
Q13007	Y125H	0
Q13007	V132L	0
Q8NGN1	R64W	0
Q8NGN1	I251V	0
Q8NGN1	I23T	0
Q13009	Q844H	0
Q13009	D1023V	0
Q13009	G247R	0
Q13009	R1007H	0
Q13009	G247V	0
Q8IYD8	S175F	0
Q8IYD8	P1812A	0
Q8IYD8	V878L	0
Q8IYD8	I208M	0
Q9Y4F9	V320M	0
Q9Y4F9	R520C	0
Q9Y4F9	R868Q	0
Q9Y4F9	E495K	0
Q9Y4F9	A145G	0
Q9Y4F9	E424K	0
Q9Y4F9	S452C	0
Q8IVD9	T3P	0
Q8IVD9	R235C	0
Q8TE68	Q471E	0
Q8TE68	K669R	0
Q8TE68	R270G	0
Q8TE68	L528P	0
Q8TE68	A4T	0
Q9Y4F1	P8L	0
Q8TE67	G163S	0
Q8TE67	M35I	0
Q8TE67	R551Q	0
Q8TE67	P356S	0
Q8TE67	H293Y	0
Q9Y4F4	L511V	0
[truncated: 61,525 more rows]
