# Supplementary material for: Current cancer driver variant predictors learn to recognize driver genes instead of functional variants
Source: BMC Biol. 2021 Jan 13;19:3. doi: 10.1186/s12915-020-00930-0 (PMC7807764; doi:10.1186/s12915-020-00930-0)
Supplement: Supplementary file 1 — Additional file 1 Zip file containing the datasets used as benchmark in this paper. [file 12915_2020_930_MOESM1_ESM.zip › datasets/EXPDRV+DEL.txt]

P31749	Q79E	1
P31749	G311D	1
P31749	E49K	1
P31749	K189N	1
P31749	Q79K	1
P31749	E191A	1
P31749	V271A	1
P31749	E267G	1
P31749	T195I	1
P31749	V270A	1
P31749	L52R	1
P31749	R370C	1
P31749	R25C	0
P31749	D325A	1
P31749	D323H	1
P31749	E40K	1
P31749	K179M	1
P31749	T435P	0
P31749	H238Y	1
P31749	C77F	1
P30613	L155P	0
P30613	G263W	0
P30613	I357T	0
P30613	N566K	0
P30613	R479H	0
P30613	D293N	0
P30613	G95R	0
P30613	G341A	0
P30613	I314T	0
P30613	A431T	0
P30613	I310N	0
P30613	A115P	0
P30613	R359H	0
P30613	I219T	0
P30613	R532Q	0
P30613	R498H	0
P30613	G111R	0
P30613	G511R	0
P30613	G159V	0
P30613	I342F	0
P30613	G332S	0
P30613	V335M	0
P30613	E427D	0
P30613	A352D	0
P30613	A495T	0
P30613	V320L	0
P30613	L374P	0
P30613	N393K	0
P30613	T408I	0
P30613	V368F	0
P30613	A336S	0
P30613	L272V	0
P30613	R359C	0
P30613	L73P	0
P30613	S80P	0
P30613	T408A	0
P30613	R163C	0
P30613	V552M	0
P30613	G557A	0
P30613	R490W	0
P30613	A295V	0
P30613	R40W	0
P30613	M107T	0
P30613	S376I	0
P30613	R385W	0
P30613	R510Q	0
P30613	D339H	0
P30613	R488Q	0
P30613	S485F	0
P30613	R559G	0
P30613	G458D	0
P30613	E387G	0
P30613	E172Q	0
P30613	G222A	0
P30613	A154T	0
P30613	R426W	0
P30613	V288L	0
P30613	A468G	0
P30613	S120F	0
P30613	N393S	0
P30613	R337Q	0
P30613	T384M	0
P30613	I153T	0
P30613	D331N	0
P30613	R532W	0
P30613	G364D	0
P30613	V460M	0
P30613	F287V	0
P30613	A468V	0
P30613	R504L	0
P30613	A495V	0
P30613	G358E	0
P30613	G165V	0
P30613	K348N	0
P30613	R498C	0
P30613	R163L	0
P30613	S130Y	0
P30613	A394V	0
P30613	G275R	0
P30613	A392T	0
P30613	G341D	0
P30613	R569Q	0
P30613	R337P	0
P30613	N361D	0
P30613	G263R	0
P30613	R486W	0
P30613	D281N	0
P30613	T477A	0
P30613	Q421K	0
P30613	E315K	0
P30613	R531C	0
P30613	V134D	0
P30613	G37E	0
P30613	I90N	0
P30613	R86P	0
P30613	E427A	0
P30613	R426Q	0
P30613	D390N	0
P30613	D331E	0
P30613	A394D	0
P30613	A459V	0
Q7Z392	G980R	0
Q6ZVD7	R18P	0
Q6ZVD7	N825I	0
O00628	T14P	0
O00628	A218V	0
P60880	I67N	0
P20933	G302R	0
P20933	G252E	0
P20933	R161Q	0
P20933	G60D	0
P20933	F135S	0
P20933	G100E	0
P20933	C163S	0
P20933	C306R	0
P20933	G252R	0
P20933	T257I	0
P20933	S72P	0
P20933	A101V	0
O15078	W7C	0
O15078	E534K	0
P20936	C540Y	0
P20936	I401V	1
P20936	K400E	1
P20936	A626E	0
P20936	Y472H	1
P20936	R398L	1
P20936	L481F	1
P20936	V530D	0
O00623	S320F	0
O00623	R34S	0
Q9HC78	G529A	0
Q9HC78	K517Q	0
Q9HC78	L548F	0
Q9HC78	H523R	0
Q13724	F652L	0
Q13724	R486T	0
Q9HC77	E1235V	0
P84074	T71N	0
P84074	N75K	0
P84074	A190T	0
Q01973	R736T	0
Q9BUF5	F394S	0
Q01974	R49W	0
Q01974	N480K	0
Q01974	R44C	0
Q01974	R226W	0
Q01974	C42Y	0
Q00534	A197T	0
Q9BU40	C254F	0
P56178	Q178P	0
O95255	K392N	0
O95255	D1238H	0
O95255	R1339H	0
O95255	L1335Q	0
O95255	A594V	0
O95255	C440G	0
O95255	R1221H	0
O95255	E1400K	0
O95255	G1203D	0
O95255	R1357W	0
O95255	T1301I	0
O95255	F551S	0
O95255	R1138Q	0
O95255	V1298F	0
O95255	A78T	0
O95255	T811M	0
O95255	T944I	0
O95255	R1138P	0
O95255	R600C	0
O95255	A455P	0
O95255	L677P	0
O95255	R1138W	0
O95255	D777N	0
O95255	S398G	0
O95255	G1321S	0
O95255	R765Q	0
O95255	G663C	0
O95255	G1354R	0
O95255	S1121L	0
O95255	I1424T	0
O95255	Q1347H	0
O95255	S535P	0
O95255	R1339L	0
O95255	E125K	0
O95255	T364R	0
O95255	A766D	0
O95255	R1235W	0
O95255	R807Q	0
O95255	A950T	0
O95255	G755R	0
O95255	F568S	0
O95255	R1114C	0
O95255	R1314Q	0
O95255	A820P	0
O95255	N411K	0
O95255	R1114P	0
O95255	P1346S	0
O95255	R1221C	0
O95255	G1302R	0
O95255	A1139T	0
O95255	L495H	0
O95255	R1314W	0
O95255	G129E	0
O95255	V810M	0
O95255	R391G	0
O95255	L1335P	0
O95255	R760W	0
O95255	S1121W	0
O95255	Q698P	0
O95255	R1459C	0
O95255	R382W	0
O95255	R1339C	0
O95255	D1056E	0
O95255	S590F	0
O95255	L1226I	0
O95255	R1164Q	0
O95255	L726P	0
O95255	R807W	0
O95255	R518Q	0
O95255	M751K	0
O95255	Q1406K	0
O95255	L463H	0
O95255	R881S	0
O95255	N370D	0
O95255	E699D	0
O95255	T1130M	0
O95255	D1361N	0
O95255	L673P	0
O95255	A1303P	0
O95255	S317R	0
O95255	L355R	0
O95255	G1133A	0
O95255	G992R	0
Q9BR39	S101R	0
Q9BR39	Y141H	0
Q9BR39	S165F	0
Q9UBM7	C380Y	0
Q9UBM7	H119L	0
Q9UBM7	G147D	0
Q9UBM7	R450L	0
Q9UBM7	H405Y	0
Q9UBM7	V353A	0
Q9UBM7	E448K	0
Q9UBM7	T154M	0
Q9UBM7	G244R	0
Q9UBM7	T93M	0
Q9UBM7	G410R	0
Q9UBM7	S397L	0
Q9UBM7	G410S	0
Q9UBM7	S169L	0
Q9UBM7	G344R	0
Q9UBM7	A247V	0
Q9UBM7	R446Q	0
Q9UBM7	W248C	0
Q9UBM7	C311Y	0
Q9UBM7	L157P	0
Q9UBM7	I297T	0
Q9UBM7	R352Q	0
Q9UBM7	F235S	0
Q9UBM7	Y408H	0
Q9UBM7	C311G	0
Q9UBM7	R362C	0
Q9UBM7	R443C	0
Q9UBM7	R404C	0
Q9UBM7	I145L	0
Q9UBM7	R242H	0
Q9UBM7	H426P	0
Q9UBM7	G138V	0
Q9UBM7	R404S	0
Q9UBM7	C183Y	0
Q9UBM7	K198E	0
Q9UBM7	C380R	0
Q9UBM7	W182C	0
Q9UBM7	V326L	0
Q9UBM7	P51S	0
Q9UBM7	F255L	0
Q9UBM7	C380S	0
Q9UBM7	V281M	0
Q9UBM7	R352W	0
Q9UBM7	Q107H	0
Q9UBM7	L109P	0
Q9UBM7	Y324H	0
Q9UBM7	W182L	0
Q9UBM7	L68P	0
Q9UBM7	L99P	0
Q9UBM7	R242C	0
Q9UBM7	S113C	0
Q9UBM7	E448Q	0
Q9UBM7	T289I	0
P02545	R541H	0
P02545	A318T	0
P02545	R399C	0
P02545	T528R	0
P02545	L140R	0
P02545	R386K	0
P02545	G449D	0
P02545	G578S	0
P02545	L454P	0
P02545	R190Q	0
P02545	T528K	0
P02545	R435C	0
P02545	R189P	0
P02545	R225Q	0
P02545	E161K	0
P02545	L35V	0
P02545	L302P	0
P02545	R60G	0
P02545	L271P	0
P02545	R50P	0
P02545	F206L	0
P02545	L215P	0
P02545	R401C	0
P02545	R527H	0
P02545	R594H	0
P02545	S295P	0
P02545	R133L	0
P02545	R28W	0
P02545	W467R	0
P02545	D192G	0
P02545	Y267C	0
P02545	R133P	0
P02545	N456D	0
P02545	I63N	0
P02545	I469T	0
P02545	R249Q	0
P02545	S268P	0
P02545	S143F	0
P02545	R343Q	0
P02545	D300G	0
P02545	R249W	0
P02545	A529V	0
P02545	L380S	0
P02545	T24S	0
P02545	L85R	0
P02545	N39S	0
P02545	K515E	0
P02545	R471C	0
P02545	G523R	0
P02545	R349L	0
P02545	N456I	0
P02545	K486N	0
P02545	R166P	0
P02545	R62G	0
P02545	L530P	0
P02545	G601D	0
P02545	S303P	0
P02545	R190W	0
P02545	D446V	0
P02545	E358K	0
P02545	E65G	0
P02545	R482Q	0
P02545	R527C	0
P02545	Y45C	0
P02545	R527P	0
P02545	W520S	0
P02545	S143P	0
P02545	R455P	0
P02545	Q294P	0
P02545	R614C	0
P02545	L248P	0
P02545	E145K	0
P02545	T150P	0
P02545	R25P	0
P02545	H222P	0
P02545	R552H	0
P02545	K97E	0
P02545	R541S	0
P02545	Y259C	0
P02545	A43T	0
P02545	L92F	0
P02545	R471H	0
P02545	I210S	0
P02545	N195K	0
P02545	E203K	0
P02545	L59R	0
P02545	G232E	0
P02545	R377L	0
P02545	M371K	0
P02545	E33G	0
P02545	R336Q	0
P02545	G411D	0
P02545	E203G	0
P02545	H222Y	0
P02545	E317K	0
P02545	R377H	0
P02545	A57P	0
P02545	R89L	0
P02545	K542N	0
P02545	R388H	0
P02545	R453P	0
P02545	E138K	0
P02545	R482W	0
P02545	Y481H	0
P02545	R101P	0
P02545	G465D	0
P02545	R541C	0
P02545	D230N	0
P02545	E361K	0
P02545	R50S	0
P02545	R439C	0
P02545	I63S	0
P02545	R541P	0
P02545	L140P	0
P02545	G572S	0
P02545	R453W	0
P02545	S543L	0
P02545	D461Y	0
P02545	R482L	0
P02545	N456K	0
P02545	R25G	0
P02545	R298C	0
P17050	E325K	0
P17050	R329W	0
P17050	R329Q	0
P17050	S160C	0
Q9BW83	C99Y	0
Q07699	E87Q	0
Q07699	D25N	0
Q07699	C121W	0
Q07699	D153N	0
Q07699	R125C	0
Q07699	R85H	0
Q07699	R125L	0
Q12830	A1861T	0
Q12830	M2996R	0
P29084	A150P	0
P29084	D187Y	0
P08842	C446Y	0
P08842	W372R	0
P08842	G380R	0
P08842	W372S	0
P08842	H444R	0
P08842	S341L	0
P08842	Q560P	0
P03891	G259S	0
P03891	A331S	0
P03891	N150D	0
Q6UVM3	F240L	0
P00568	G64R	0
P00568	Y164C	0
P00568	R128W	0
P00568	G40R	0
P03897	S34P	0
P03897	A47T	0
P03897	S45P	0
P02768	R242H	0
P02768	R242P	0
P02768	L92P	0
P04259	E472K	0
Q5TD94	P87S	0
Q9NQT5	D132A	0
Q9NQT5	W238R	0
Q9NQT5	G31A	0
Q9NQT5	A139P	0
P02766	V40I	0
P02766	K55N	0
P02766	A117S	0
P02766	I104S	0
P02766	D58V	0
P02766	T69A	0
P02766	I104N	0
P02766	R54T	0
P02766	A129T	0
P02766	E81G	0
P02766	L78H	0
P02766	V50A	0
P02766	V91A	0
P02766	G67V	0
P02766	A140S	0
P02766	T79K	0
P02766	K90N	0
P02766	E109K	0
P02766	I104T	0
P02766	L131M	0
P02766	F64S	0
P02766	V142I	0
P02766	G67A	0
P02766	L32P	0
P02766	Y98F	0
P02766	F53V	0
P02766	D38E	0
P02766	F53L	0
P02766	A65S	0
P02766	Y89H	0
P02766	S43N	0
P02766	D38G	0
P02766	S70R	0
P02766	W61L	0
P02766	V50M	0
P02766	T69I	0
P02766	E74K	0
P02766	D58A	0
P02766	G67E	0
P02766	V50L	0
P02766	I88L	0
P02766	P44S	0
P02766	S97Y	0
P02766	A65T	0
P02766	F53I	0
P02766	G67R	0
P02766	L75P	0
P02766	E74G	0
P02766	Y134C	0
P02766	E62D	0
P02766	L75Q	0
P02766	A117G	0
P02766	E109Q	0
P02766	G73E	0
P02766	A65D	0
P02766	I93V	0
P02766	I127M	0
P02766	T126N	0
P02766	E81K	0
P02766	F84L	0
P02766	C30R	0
P02766	T80A	0
P02766	V50G	0
P02766	E62G	0
P02766	A111S	0
P02766	N144S	0
P02766	V142A	0
P02766	I127V	0
P02766	V48M	0
P02766	Y136S	0
P02766	Y134H	0
P02766	L78R	0
P02766	A56P	0
P02766	S70I	0
P02766	S72P	0
P10275	Q6R	0
P10275	M553I	0
P10275	L67P	0
P10275	V707M	0
P10275	I659S	0
P10275	S513A	0
P10275	F575L	0
P10275	M591I	0
P10275	C422Y	0
P10275	R673H	0
P10275	D506V	0
P10275	Y652C	0
P10275	M618T	0
P10275	D682N	0
P10275	M713T	0
P10275	L579P	0
P10275	C617Y	0
P10275	Q522E	0
P10275	E2K	0
P10275	P493T	0
P10275	S683P	0
P10275	R419K	0
P10275	F565L	0
P10275	G302S	0
P10275	I548T	0
P10275	R428P	0
P10275	Y574H	0
P10275	A407T	0
P10275	A576V	0
P10275	H692R	0
P10275	M704V	0
P10275	N567S	0
P10275	L623F	0
P10275	C387F	0
P10275	V684L	0
P10275	W552R	0
P10275	L427R	0
P10275	I716T	0
P10275	F674L	0
P10275	N421T	0
P10275	R426P	0
P10275	N516S	0
P10275	D506H	0
P10275	G519A	0
P10275	P722H	0
P10275	N582H	0
P10275	L523F	0
P10275	G519V	0
P10275	S514C	0
P10275	P534S	0
P10275	L555F	0
P10275	G638A	0
P10275	P482H	0
P10275	S408G	0
P10275	A498V	0
P10275	Q609E	0
P10275	S514G	0
P10275	F393Y	0
P10275	R599S	0
P10275	P722S	0
P10275	R658H	0
P10275	G379W	0
P10275	R418Q	0
P10275	P359S	0
P10275	R689G	0
P10275	R649L	0
P10275	W552C	1
P10275	E492K	0
P10275	M553V	0
P10275	P731S	0
P10275	R658S	0
P10275	N569T	0
P10275	H735R	0
P10275	L518R	0
P10275	S625N	0
P10275	C390Y	0
P10275	C412F	0
P10275	I687M	0
P10275	V557M	0
P10275	G554E	0
P10275	P202S	0
P10275	H692Y	1
P10275	Y574C	0
P10275	C595Y	0
P10275	A384D	0
P10275	G727R	0
P10275	R585H	0
P10275	R563Q	0
P10275	T695S	1
P10275	M618V	0
P10275	D578E	0
P10275	W552L	1
P10275	A559D	0
P10275	A688G	0
P10275	W562R	0
P10275	E583A	0
P10275	G561D	0
P10275	R590W	0
P10275	V392F	0
P10275	L573F	0
P10275	R658C	0
P10275	Q544H	0
P10275	M556T	0
P10275	L725F	0
P10275	I660T	0
P10275	A576T	0
P10275	F645V	0
P10275	D415Y	0
P10275	R585C	0
P10275	F393S	0
P10275	R658G	0
P10275	L427P	0
P10275	F565V	0
P10275	D506N	0
P10275	P710L	0
P10275	L639V	0
P10275	R521T	0
P10275	G535D	0
P10275	I475N	0
P10275	P202R	0
P10275	A688V	0
P10275	L601F	0
P10275	L512F	0
P10275	F694L	1
P10275	V729L	0
P10275	C370Y	0
P10275	D543N	0
P10275	L358F	0
P10275	F605S	0
P10275	S570F	0
P10275	V495I	0
P10275	C390F	0
P10275	C387R	0
P10275	L533F	0
P10275	N516Y	0
P10275	L488P	0
P10275	V684E	0
P10275	D543Y	0
P10275	C497R	0
P10275	L511M	0
P10275	R672K	0
P10275	M618R	0
P10275	T695A	1
P10275	R396K	0
P10275	R673C	0
P10275	N538K	0
P10275	R649Q	0
P10275	E583G	0
P10275	V684M	0
P10275	R426H	0
P10275	D682G	0
P10275	M598V	0
P10275	Y382C	0
P10275	V721M	0
P10275	M560V	0
P10275	G554V	0
P10275	F734L	0
P10275	L699V	0
P10275	P577S	0
P10275	L681R	0
P10275	G499E	0
P10275	L539S	0
P10275	D697Y	0
P16885	R665W	1
P16885	L845F	1
P16885	S707Y	0
Q9UJ71	W264R	0
P82251	N227D	0
P82251	S379R	0
P82251	I44T	0
P82251	A354T	0
P82251	V170M	0
P82251	W230R	0
P82251	R333W	0
P82251	G319R	0
P82251	G259R	0
P82251	G63R	0
P82251	V62M	0
P82251	I241T	0
P82251	L283F	0
P82251	A224V	0
P82251	P482L	0
P82251	P52L	0
P82251	A182T	0
P82251	A126T	0
P82251	T123M	0
P82251	V188M	0
P82251	G195R	0
P82251	P261L	0
P82251	A331V	0
P82251	A70V	0
P82251	A382T	0
P82251	I187F	0
P82251	A316V	0
P82251	Y232C	0
P82251	V330M	0
P82251	G105R	0
P82251	R250K	0
P82251	W69L	0
P82251	G105E	0
P82251	R333Q	0
P56715	T2113N	0
P56715	L172R	0
P56715	D202E	0
P56715	K900N	0
P56715	A669T	0
P56715	D984G	0
P09172	D345N	0
P09172	D114E	0
P09172	V101M	0
Q96T60	G375W	0
Q96T60	L176F	0
Q96T60	R462P	0
Q96T60	E326K	0
Q8TDX9	C1691S	0
O00142	R192K	0
O00142	T108M	0
O00142	H121N	0
O00142	T64M	0
O00142	A139V	0
O00142	I212N	0
O00142	R183W	0
O00142	T188A	0
O00142	I53M	0
O00142	M117V	0
Q8TDX6	P384R	0
O15259	G343R	0
O00400	S113R	0
O00400	A110P	0
Q9UMS0	R21P	0
Q9UMS0	R182W	0
Q9UMS0	G189R	0
Q9UMS0	G208C	0
P29401	R318C	0
P29400	G1066R	0
P29400	G772D	0
P29400	G521S	0
P29400	G1448D	0
P29400	G684V	0
P29400	G1158R	0
P29400	G216R	0
P29400	G54D	0
P29400	G383D	0
P29400	G1196R	0
P29400	G941C	0
P29400	G629D	0
P29400	G204V	0
P29400	G331V	0
P29400	G802R	0
P29400	G400E	0
P29400	G123E	0
P29400	G1261E	0
P29400	G174R	0
P29400	G545R	0
P29400	G420V	0
P29400	E633K	0
P29400	G579R	0
P29400	G177C	0
P29400	G129V	0
P29400	G412V	0
P29400	G852E	0
P29400	G1276S	0
P29400	R1416C	0
P29400	G822R	0
P29400	G1036V	0
P29400	G740E	0
P29400	G1143S	0
P29400	G371E	0
P29400	G722E	0
P29400	G325E	0
P29400	G545V	0
P29400	G219S	0
P29400	G319R	0
P29400	G1385V	0
P29400	G1066S	0
P29400	G638V	0
P29400	A1504D	0
P29400	G295D	0
P29400	G1427W	0
P29400	G1433V	0
P29400	G624D	0
P29400	G638A	0
P29400	G325R	0
P29400	G609R	0
P29400	R1517H	0
P29400	M898V	0
P29400	G567A	0
P29400	G573D	0
P29400	G852R	0
P29400	G609V	0
P29400	G1107R	0
P29400	G1241C	0
P29400	G635D	0
P29400	G1045E	0
P29400	R1683Q	0
P29400	G1220D	0
P29400	G1244D	0
P29400	G374A	0
P29400	G561R	0
P29400	G1602D	0
P29400	G192R	0
P29400	G1086D	0
P29400	G264R	0
P29400	G1104V	0
P29400	P1523T	0
P29400	G878R	0
P29400	W1544S	0
P29400	G1161R	0
P29400	G808E	0
P29400	G494D	0
P29400	G472R	0
P29400	S1494F	0
P29400	G1252S	0
P29400	G669A	0
P29400	G491E	0
P29400	G420E	0
P29400	G409D	0
P29400	G953V	0
P29400	G1363S	0
P29400	G1339S	0
P29400	R1428C	0
P29400	G681D	0
P29400	G579E	0
P29400	C1684W	0
P29400	G298S	0
P29400	G872R	0
P29400	G177R	0
P29400	G687E	0
P29400	G129E	0
P29400	G1143D	0
P29400	G1015E	0
P29400	G632D	0
P29400	G1015V	0
P29400	G1030S	0
P29400	G415R	0
P29400	G1211R	0
P29400	G1167S	0
P29400	G239E	0
P29400	G869R	0
P29400	G521C	0
P29400	G902V	0
P29400	G466E	0
P29400	G289V	0
P29400	G1211E	0
P29400	G866E	0
P29400	G1006A	0
P29400	G423E	0
P29400	R1683P	0
P29400	G1182R	0
P29400	G811V	0
P29400	G497C	0
P29400	G1006V	0
P29400	G603V	0
P29400	G653R	0
P29400	G1229D	0
P29400	L1655R	0
P29400	G911E	0
P29400	G1170S	0
P29400	G230R	0
P29400	G558R	0
P29400	G292V	0
P29400	G1457S	0
P29400	C1573R	0
P29400	G524D	0
P29400	G947D	0
P29400	P739S	0
P29400	G365E	0
P29400	G292R	0
P29400	G406V	0
P29400	G743D	0
P29400	R1569Q	0
P29400	G1039S	0
P29400	G621C	0
P29400	C1570S	0
P29400	G1205C	0
P29400	G638S	0
P29400	G796R	0
P29400	G1492A	0
P02746	G40D	0
Q8N8U9	P370L	0
P35240	L141P	0
P35240	K533T	0
P35240	K413E	0
P35240	G197C	0
P35240	K79E	1
P35240	C133R	0
P35240	L539H	0
P35240	K579M	0
P35240	L64P	1
P35240	N220Y	0
P35240	M77V	0
P35240	L234R	0
P35240	T352M	0
P35240	F62S	0
P35240	L360P	0
P35240	L46R	1
P35240	A211D	1
P35241	D578N	0
Q15477	V341G	0
O75439	A201P	0
O75439	I422T	0
O75439	R175C	0
O75439	V177G	0
O75439	R175H	0
P01127	L119P	0
P01127	L9R	0
P43034	D317H	0
P43034	G162S	0
P43034	F31S	0
P43034	H277P	0
P43034	S169P	0
P43034	R241P	0
P43034	H149R	0
Q7Z494	S360T	0
Q7Z494	S1314T	0
Q7Z494	S1252R	0
Q7Z494	L1141P	0
Q7Z494	N386S	0
Q7Z494	R397H	0
Q7Z494	A75V	0
Q7Z494	R973Q	0
Q9P219	R464H	0
Q719H9	H74P	0
Q719H9	H33P	0
Q719H9	P31L	0
Q719H9	H33Q	0
Q719H9	G62D	0
Q719H9	P31R	0
Q719H9	P31S	0
Q719H9	A30E	0
Q9UK17	V338E	0
Q9UK17	T377M	0
Q9UK17	T352P	0
Q9UK17	G345V	0
Q9UK17	G384S	0
Q9P212	S1484L	0
Q9BXW9	S126G	0
Q9BXW9	R302W	0
Q9BXW9	R1236H	0
Q92834	G60V	0
Q92834	C250R	0
Q92834	F130C	0
Q92834	C302Y	0
Q92834	R127G	0
Q92834	E285G	0
Q92834	C302R	0
Q92834	G436D	0
Q92834	G215V	0
Q92834	H98Q	0
Q92834	G173R	0
Q92834	P235S	0
Q92834	G267E	0
Q92834	C250Y	0
Q92834	G267R	0
Q92834	S152L	0
Q92834	G320R	0
Q92834	D312N	0
Q92834	G43E	0
Q92834	I289V	0
Q92834	T99N	0
Q92834	G43R	0
Q92834	G275S	0
Q92834	D312Y	0
Q92838	R289L	0
Q92838	T376M	0
Q92838	L352P	0
Q92838	R156S	0
Q92838	R332H	0
Q92838	R156G	0
Q92838	G269V	0
Q92838	H252L	0
Q92838	T211R	0
Q92838	C60R	0
Q92838	R65G	0
Q92838	A354V	0
Q92838	R153C	0
Q92838	A354D	0
Q92838	G207V	0
Q92838	Q356E	0
Q92838	H252Y	0
Q92838	V321G	0
Q92838	G198A	0
Q92838	E63K	0
Q92838	Y318C	0
Q92838	R69L	0
Q92838	N370D	0
Q92838	G255D	0
Q92838	G291R	0
Q92838	G189E	0
Q92838	G207R	0
Q92838	R156H	0
Q92838	I260S	0
Q92838	G218D	0
Q92838	W274G	0
Q92838	C330Y	0
Q92838	P209L	0
Q92838	Y61H	0
Q92838	Q306H	0
Q92838	G291W	0
Q92838	H54Y	0
Q92838	L296V	0
Q92838	G255C	0
Q92838	R289C	0
Q92838	F377V	0
Q92838	S372R	0
Q92838	R355P	0
Q92838	L266R	0
Q92838	T336M	0
Q92838	G379R	0
Q92838	I358N	0
Q92838	D298H	0
Q92838	L293P	0
Q92838	Y341C	0
Q92838	W274R	0
Q92838	V307G	0
Q92838	F302S	0
Q92838	A259E	0
Q92838	S317R	0
Q92838	T376P	0
Q92838	M371I	0
Q92838	L55R	0
Q92838	G299S	0
Q92838	G224A	0
Q92838	A347T	0
Q92838	R156C	0
Q92838	G299D	0
Q92838	D298Y	0
Q92838	K158N	0
Q92838	C344Y	0
Q92838	R155C	0
P06280	C172R	0
P06280	N320Y	0
P06280	D266N	0
P06280	Q327K	0
P06280	G260A	0
P06280	S247P	0
P06280	I317S	0
P06280	G328A	0
P06280	L89R	0
P06280	C378Y	0
P06280	L414S	0
P06280	L45P	0
P06280	G373S	0
P06280	C172Y	0
P06280	R49S	0
P06280	W162R	0
P06280	C56Y	0
P06280	G328R	0
P06280	G144V	0
P06280	R100T	0
P06280	I64F	0
P06280	I219T	0
P06280	G258R	0
P06280	Y134S	0
P06280	G360C	0
P06280	E341K	0
P06280	G163V	0
P06280	G328V	0
P06280	R227P	0
P06280	M296V	0
P06280	Q327R	0
P06280	W47R	0
P06280	R363H	0
P06280	G361R	0
P06280	W262R	0
P06280	E48D	0
P06280	W226R	0
P06280	F113S	0
P06280	Q279H	0
P06280	M267I	0
P06280	G171D	0
P06280	G43R	0
P06280	P146S	0
P06280	M187V	0
P06280	A97V	0
P06280	D264V	0
P06280	Y86C	0
P06280	I219N	0
P06280	F113L	0
P06280	D234E	0
P06280	S276G	0
P06280	S235C	0
P06280	V316E	0
P06280	G85D	0
P06280	L167Q	0
P06280	L36W	0
P06280	D92H	0
P06280	R301Q	0
P06280	P40S	0
P06280	A143P	0
P06280	N320K	0
P06280	N263S	0
P06280	M284T	0
P06280	L32P	0
P06280	N272S	0
P06280	C94S	0
P06280	A135V	0
P06280	A377D	0
P06280	I91T	0
P06280	A156V	0
P06280	G261D	0
P06280	Y216D	0
P06280	E66Q	0
P06280	L131P	0
P06280	R342Q	0
P06280	D93G	0
P06280	W95S	0
P06280	P205T	0
P06280	R356Q	0
P06280	S65T	0
P06280	A288D	0
P06280	W236C	0
P06280	S201F	0
P06280	P259L	0
P06280	S297F	0
P06280	C52S	0
P06280	H46P	0
P06280	R112S	0
P06280	M42T	0
P06280	I289F	0
P06280	M187I	0
P06280	P265R	0
P06280	L21P	0
P06280	L166V	0
P06280	D165V	0
P06280	D244H	0
P06280	R49L	0
P06280	V269A	0
P06280	N224S	0
P06280	N298K	0
P06280	E358K	0
P06280	C56F	0
P06280	I91N	0
P06280	Q321E	0
P06280	Q279E	0
P06280	E338K	0
P06280	D93N	0
P06280	L89P	0
P06280	D266H	0
P06280	C142R	0
P06280	Q280H	0
P06280	H46Y	0
P06280	W340R	0
P06280	Y86H	0
P06280	Q327L	0
P06280	G373D	0
P06280	P259R	0
P06280	R112C	0
P06280	W162C	0
P06280	C52R	0
P06280	S148N	0
P06280	R342P	0
P06280	N272K	0
P06280	R356P	0
P06280	W236L	0
P06280	M296I	0
P06280	G138R	0
P06280	A20P	0
P06280	P409A	0
P06280	A230T	0
P06280	N34S	0
P06280	C142Y	0
P06280	C202W	0
P06280	N215S	0
P06280	L120V	0
P06280	E59K	0
P06280	D92Y	0
P06280	C94Y	0
P06280	I242N	0
P06280	C56G	0
P06280	A31V	0
P06280	M42L	0
P06280	N298H	0
P06280	C223G	0
P06280	M72V	0
P06280	G183D	0
P06280	N298S	0
P06280	G128E	0
P06280	G35R	0
P06280	R49P	0
P06280	E358A	0
P06280	C202Y	0
P06280	R356W	0
P06280	D231N	0
P06280	A156T	0
P06280	D266V	0
P06280	W47G	0
P06280	V269G	0
P06280	D313Y	0
P06280	G360S	0
P06280	S148R	0
P06280	R227Q	0
P06280	W204R	0
P06280	W287G	0
P06280	R100K	0
P06280	V164G	0
P06280	A285P	0
P06280	T410A	0
P06280	N224D	0
P06280	H46R	0
P06280	D264Y	0
P06280	P409T	0
P06280	D170V	0
P06280	M42V	0
P06280	R112H	0
P06280	A20D	0
P06280	P40L	0
P06280	W287C	0
P06280	D244N	0
P06280	L300F	0
Q9H845	L606H	0
Q9H845	V384M	0
Q9H845	R127K	0
Q9H845	R469W	0
Q9H845	R414C	0
Q9H845	F44I	0
Q9H845	R518H	0
Q9H845	C271G	0
Q9H845	R417C	0
Q9H845	R532W	0
Q9H845	R266Q	0
Q9H845	A220V	0
Q9BZG2	S238L	0
Q9BZG2	R111C	0
Q9BZG2	R76C	0
O43933	L383W	0
O43933	G521D	0
O43933	L268R	0
O43933	R676Q	0
O43933	L342P	0
O43933	R259P	0
O43933	G271R	0
O43933	A915E	0
O43933	R476G	0
O43933	I667T	0
P01019	R375Q	0
Q9BZG8	L234P	0
Q9BZG8	M6K	0
Q8N2S1	C274G	0
Q9Y592	L87P	0
Q9Y592	R511P	0
P43146	P1375H	1
P43146	G805E	0
P43146	M168T	1
P43146	V793G	0
P19099	L461P	0
P19099	V386A	0
P19099	R181W	0
P19099	T498A	0
P19099	E198D	0
P19099	T185I	0
Q8NEM0	T27R	0
O75380	C115Y	0
Q99081	Q638E	0
Q99081	L507R	0
Q99081	L624P	0
P09001	P317R	0
P53708	G407R	0
P78560	G128R	0
Q8N196	A296T	0
Q8N196	T552M	0
Q8N196	A158T	0
Q8N196	G365R	0
O75899	S695I	0
O75899	I705N	0
O75899	A707T	0
O75899	A567T	0
P53701	R217C	0
Q02318	G145E	0
Q02318	R474Q	0
Q02318	R395C	0
Q02318	R474W	0
Q02318	R405Q	0
Q02318	R479C	0
Q02318	R395S	0
Q8N465	V444A	0
Q8N465	D375Y	0
Q8N465	I147S	0
Q8N465	N439D	0
Q18PE1	L157R	0
Q18PE1	G161R	0
Q18PE1	R158Q	0
Q18PE1	T77M	0
Q18PE1	E3K	0
Q18PE1	H132Q	0
Q18PE1	G172R	0
Q18PE1	G166R	0
Q18PE1	G109C	0
Q18PE1	P146L	0
Q18PE1	V116M	0
Q18PE1	G171R	0
Q18PE1	G180V	0
Q18PE1	V139L	0
Q18PE1	A33V	0
Q18PE1	P31T	0
Q18PE1	G180A	0
Q18PE1	P469H	0
Q18PE1	G171D	0
Q14563	R733H	0
Q14563	N153S	0
Q14563	M342T	0
Q14563	R730Q	0
Q14563	D447G	0
Q14563	R66W	0
Q14563	V435I	0
Q14563	I657M	0
Q14563	I400V	0
Q14563	T688A	0
O60762	R92G	0
O60762	G152V	0
O60762	S248P	0
P18077	V33I	0
P18074	D423N	1
P18074	R631C	1
P18074	D609G	1
P18074	E606G	1
P18074	C663R	0
P18074	A717G	1
P18074	G47R	0
P18074	R616W	0
P18074	L485P	0
P18074	R658H	0
P18074	R616P	0
P18074	V242F	1
P18074	P463L	1
P18074	R666W	0
P18074	G713R	0
P18074	G602D	0
P18074	S541R	0
P18074	V536M	1
P18074	R722W	0
P18074	D681N	0
P18074	D673G	0
P18074	R601W	0
P18074	N238S	1
P18074	C259Y	0
P18074	R683Q	0
P18074	R658C	0
P18074	A594P	0
P18074	A725P	0
P18074	G665A	1
P18074	Y542C	0
P18074	R487W	1
P18074	T76A	0
P18074	R592P	0
P18074	D234N	0
P18074	R658G	0
P18074	R511Q	0
P18074	R112H	0
P18074	R601Q	1
P18074	Y24C	1
P18074	R487G	0
P18074	R601L	0
P18074	D609E	1
P18074	R683W	0
P18074	D513Y	1
Q00266	L305P	0
Q00266	R264C	0
Q00266	R264H	0
Q00266	S38N	0
Q00266	I322M	0
Q00266	R356Q	0
Q00266	E344A	0
Q00266	P357L	0
Q00266	R199C	0
Q00266	G336R	0
Q00266	G378S	0
Q00266	A55D	0
Q9NPF4	V107M	0
Q9NPF4	R247Q	0
Q9NPF4	K198R	0
Q9NPF4	R325Q	0
Q9NPF4	G177A	0
Q9NPF4	I139T	0
Q9NPF4	I111T	0
Q9NPF4	R280C	0
Q9NPF4	K78E	0
Q9NPF4	R280L	0
Q9NPF4	C110R	0
Q9NPF4	I14F	0
Q9NPF4	R280H	0
Q9NPF4	R325W	0
Q9UHF0	R80S	0
Q9UHF0	M90T	0
Q9UHF7	V894D	0
Q9UHF7	R908Q	0
Q9UHF7	R908P	0
Q9UHF7	A919T	0
Q9UHF7	T901P	0
Q9UHF7	R952C	0
Q9UHF7	R952H	0
O94906	R729W	0
O94903	P87L	0
O94903	R241Q	0
O94903	L175P	0
P41212	R369W	1
P41212	R399C	0
P41212	R418G	1
Q6PHW0	I116T	0
Q6PHW0	R101W	0
O75762	N707S	0
O43790	N114D	0
O43790	E402K	0
O43790	L409P	0
O43790	E413K	0
O43790	L410P	0
O43790	N114H	0
O43790	E413D	0
O43790	E402Q	0
O75096	R1277H	0
O75096	D137N	0
O75096	E1233K	0
O75096	C1017R	0
O75096	D529N	0
O75096	T461P	0
O75096	L473F	0
O75096	W1186S	0
O75096	D449N	0
O75096	R1170W	0
O75096	C160Y	0
P23352	C172R	0
P23352	E514K	0
P23352	R262P	0
P23352	S396L	0
P23352	C134G	0
P23352	N304S	0
P23352	Y217D	0
P23352	C163Y	0
P23352	H672R	0
P23352	N267K	0
P23352	W571R	0
P23352	F517L	0
P23352	V587L	0
P23352	C163R	0
P23352	E539K	0
Q9BYX4	R337G	0
Q9BYX4	R720Q	0
Q9BYX4	D393V	0
Q9BYX4	R822Q	0
Q9BYX4	R779H	0
Q9BYX4	R779C	0
Q9BYX4	G495R	0
Q9BYX4	A452T	0
Q9BYX4	L372F	0
P53634	E447G	0
P53634	Y304N	0
P53634	R339C	0
P53634	H405N	0
P53634	Y412C	0
P53634	W39S	0
P53634	Y294H	0
P53634	Y340C	0
P53634	W429C	0
P53634	Q252L	0
P53634	G301V	0
P53634	Y347C	0
P53634	V249F	0
P53634	D236Y	0
P53634	G300S	0
P53634	Q286R	0
P53634	G301S	0
P53634	Q312R	0
P53634	R272H	0
P53634	G139R	0
P53634	H127P	0
P53634	H405R	0
P53634	V129E	0
P53634	C291Y	0
P53634	G300D	0
P53634	E319G	0
P53634	R272P	0
P15428	A140P	0
P15428	S193P	0
Q14108	H363N	0
Q9NUD9	H385P	0
Q9NUD9	A341E	0
Q9NUD9	Q256K	0
Q9NUD9	A341V	0
O43186	V242M	0
O43186	R41Q	0
O43186	K88N	0
O43186	R90W	0
O43186	E80A	0
O43186	R41W	0
Q8N511	A7G	0
Q8N511	A14P	0
Q8N511	R31P	0
P27448	R491G	0
O43424	L656V	0
O43424	A654D	0
O43424	A654T	0
Q4LDG9	N37S	0
P16157	V463I	0
P16157	I1054T	0
P16157	L276R	0
P54098	R953C	0
P54098	H1134R	0
P54098	A957P	0
P54098	E1136K	0
P54098	P648R	0
P54098	Y955C	0
P54098	T885S	0
P54098	A957S	0
P54098	L304R	0
P54098	Q308H	0
P54098	D1184N	0
P54098	R627W	0
P54098	K1191N	0
P54098	T914P	0
P54098	G737R	0
P54098	R579W	0
P54098	H932Y	0
P54098	H1110Y	0
P54098	T251I	0
P54098	R1096C	0
P54098	P587L	0
P54098	R1146C	0
P54098	A467T	0
P54098	R807P	0
P54098	M603L	0
P54098	R3P	0
P54098	R309L	0
P54098	G1076V	0
P54098	V1106I	0
P54098	R943H	0
P54098	L244P	0
P54098	G517V	0
P54098	G380D	0
P54098	S1104C	0
P54098	A889T	0
P54098	G1051R	0
P54098	R232H	0
P54098	S511N	0
P54098	R562Q	0
P54098	R807C	0
P54098	N468D	0
P54098	R227W	0
P54098	S1176L	0
P54098	R232G	0
P54098	A1105T	0
P54098	G848S	0
P54098	R1047Q	0
P54098	Q497H	0
P54098	G923D	0
P54098	R1096H	0
P54098	R853W	0
P54098	A767D	0
P54098	D1186H	0
P54098	G431V	0
P54098	W312R	0
P54098	G268A	0
P54098	R627Q	0
P54098	R574W	0
P54098	Q879H	0
P54098	N864S	0
P15169	G178D	0
P99999	G42S	0
P04626	R866C	1
P04626	V747A	1
P04626	V764M	1
P04626	D778N	1
P04626	D739Y	1
P04626	H848Y	1
P04626	E291G	1
P04626	G279A	1
P04626	E687K	1
P04626	V747L	1
P04626	L885M	1
P04626	V743A	1
P04626	K723E	1
P04626	L696I	1
P04626	C281R	1
P04626	N827S	1
P04626	S280F	1
P04626	V747M	1
P04626	S305C	1
P04626	V812I	1
P04626	T703I	1
P04626	L836M	1
P04626	L725S	1
P04626	T768I	1
P04626	I737M	1
P04626	D739A	1
P04626	L696F	1
P04626	R648Q	1
P04626	T832A	1
P04626	G746S	1
P04626	Y773N	1
P04626	P750L	1
P04626	L755P	1
P04626	G262R	1
P04626	L839R	1
P04626	S623C	1
P04626	G630D	1
P04626	E782K	1
P04626	C304S	1
P04626	S280Y	1
P04626	E235K	1
P04626	E689G	1
P04626	D791N	1
P04626	L755F	1
P04626	D739H	1
P04626	G279E	1
P04626	S753P	1
P04626	D247H	1
P04626	V809G	1
O75161	T627M	0
O75161	R469W	0
O75161	Q766R	0
O75161	F991S	0
O75161	T1225M	0
O75161	G754R	0
O75161	R1284C	0
O75161	A1098T	0
O75161	R735W	0
O75161	R1192W	0
O75161	R342C	0
O75161	H782Q	0
O75161	A654G	0
O75161	Q1287E	0
O75161	F91L	0
O75161	D3Y	0
O75161	R961H	0
O75161	P776R	0
O75161	T946A	0
P04628	V344F	0
P04628	E123D	0
P04628	C153G	0
P04628	C143F	0
P04628	C218G	0
P04628	F287C	0
P04628	G177C	0
P04628	R235W	0
P04629	G678S	0
P04629	L664P	0
P04629	G631C	1
P04629	Y329C	0
P04629	G559R	1
P04629	G541R	0
P04629	D560N	0
P04629	R735C	0
P04629	R613Q	0
P04629	M551V	0
P04629	G481E	0
P04629	R613W	0
P04629	G486R	0
P04629	R312Q	1
P04629	C727S	0
P04629	R312W	1
P04629	L681R	0
P04629	D638Y	0
P04629	I536S	0
P04629	E456K	0
P04629	G486E	0
P04629	R618C	0
P04629	A80D	0
P04629	L621P	0
P04629	L63P	0
P04629	P659L	0
P04629	I663T	0
P04629	R744P	0
P04629	L183P	0
O75364	S13N	0
P35548	P148H	0
P35548	P148L	0
P35548	L154P	0
P35548	R172H	0
O75360	R73H	0
O75360	R73C	0
O75360	F117I	0
O75360	R120C	0
O75360	R99Q	0
O75360	F88S	0
O75360	R125W	0
Q13233	L189R	0
Q13233	G616R	0
Q13233	L189P	0
O75369	G361S	0
O75369	S235P	0
O75369	E227K	0
O75369	A173V	0
O75369	P1634L	0
O75369	G1865R	0
O75369	L234V	0
O75369	L171R	0
O75369	G363E	0
O75369	M202V	0
O75369	F161C	0
O75369	S188P	0
O75369	G751R	0
O75369	L1431R	0
O75369	G168S	0
O75369	V1623D	0
O75369	G1722S	0
O75369	G1617R	0
Q8HWS3	V506G	0
Q8HWS3	S217P	0
Q8HWS3	R181Q	0
Q14031	G590S	0
Q14746	W634G	0
P60709	L65V	0
P60709	R196H	0
P60709	R196C	0
P60709	N12D	0
P60709	R183W	0
Q14032	M76V	0
Q14749	H177N	0
Q14749	L50P	0
Q14749	N141S	0
P10914	M8L	1
P10916	R58Q	0
P10916	P95A	0
P10916	E22K	0
P10916	D166V	0
P10916	F18L	0
P10916	A13T	0
P10912	S244I	0
P10912	S58L	0
P10912	R229G	0
P10912	F114S	0
P10912	R179C	0
P10912	V143A	0
P10912	I171T	0
P10912	P149Q	0
P10912	R89K	0
P10912	Q172P	0
P10912	V173G	0
P10912	C56S	0
P10912	W68R	0
P10912	D170H	0
P10912	Y226C	0
P10912	E62K	0
P10912	D262N	0
P10912	V162D	0
P40763	Y657C	0
P40763	T389I	0
P40763	R382L	0
P40763	P330S	0
P40763	R382Q	0
P40763	K658N	0
P40763	F384Y	1
P40763	Y640F	1
P40763	V637L	0
P40763	R423Q	0
P40763	V637M	0
P40763	R382W	0
P40763	D661V	1
P40763	T622I	0
P40763	T716M	0
P40763	F384V	1
P40763	D661Y	1
P40763	F384S	0
P40763	S614R	1
P40763	H410R	1
P40763	K392R	0
P40763	S611N	0
P40763	F621V	0
P40763	H437Y	0
P40763	N646K	0
O14788	M126K	0
O14980	E571K	1
P48788	R174Q	0
O95528	R132W	0
O95528	E437K	0
O95528	G246E	0
O95528	S81R	0
O95528	G445E	0
O95528	G426W	0
O95528	R231Q	0
O95528	G142V	0
P22612	I74M	0
P24821	V1410M	0
P24821	T1433S	0
Q8IXQ5	A153T	0
Q8IXQ5	C421S	0
Q8IXQ5	R420C	0
Q8IXQ5	A153V	0
Q8IXQ5	S150N	0
Q8IXQ5	R372Q	0
P12644	R162Q	0
P12644	E93G	0
P12644	S91C	0
P12644	A346V	0
P12644	R287H	0
Q96KG7	C326R	0
Q96KG7	C774R	0
Q99519	F260Y	0
Q99519	Y370C	0
Q99519	S182G	0
Q99519	G219A	0
Q99519	V217M	0
Q99519	A298V	0
Q99519	R225P	0
Q99519	L270P	0
Q99519	P316S	0
Q99519	L363P	0
Q99519	L91R	0
Q99519	G328S	0
Q99519	L270F	0
Q99519	R294S	0
Q99519	R341G	0
Q99519	V54M	0
Q99519	G243R	0
Q99519	W240R	0
Q99519	G227R	0
Q99519	G68V	0
Q99519	P80L	0
Q99519	L231H	0
Q99519	P335Q	0
P49419	E427Q	0
P49419	G291E	0
P49419	S458N	0
P49419	G202V	0
P49419	N301I	0
P49419	R335Q	0
P49419	A199V	0
P49419	V395G	0
Q96FT9	W174R	0
Q96FT9	E34K	0
Q7Z7G8	Y2316C	0
Q7Z7G8	G2620D	0
Q7Z7G8	I2795T	0
Q7Z7G8	N2968S	0
Q7Z7G8	S2748L	0
Q96MG7	L264F	0
Q96MG7	P209L	0
P61619	V91D	0
P61619	T191A	0
P61619	V73G	0
P11511	C437Y	0
P11511	R192H	0
P11511	R365Q	0
P11511	R375C	0
P11511	R435C	0
Q96L58	D156N	0
Q96L58	C300S	0
Q96L58	R232C	0
Q96L58	S65G	0
Q96L58	R6W	0
Q96L58	G217S	0
Q96L58	D207H	0
Q96L58	P67L	0
Q96L58	S309T	0
Q9BUR4	H376Y	0
Q9BUR4	R398W	0
Q9BUR4	F164L	0
Q9BUR4	G435R	0
Q9BY32	P32T	0
Q9NWS8	R417Q	0
P21675	R1246W	0
P21675	D976H	0
P21675	I1337T	0
P21675	P596S	0
P21675	C807R	0
P49773	R37P	0
P49773	C84R	0
P49773	G89V	0
P49773	H51R	0
P49773	G93D	0
P49773	H112N	0
Q13642	H123Q	0
Q13642	C132F	0
Q13642	C153R	0
Q13642	H123L	0
Q13642	C276Y	0
Q13642	V280M	0
Q13642	W122S	0
Q13642	C150S	0
Q13642	H154P	0
Q13642	C153Y	0
Q13642	H123Y	0
Q13642	C209R	0
Q13642	C224W	0
Q9BQ52	L423F	0
Q9BQ52	T520I	0
Q9BQ52	F154L	0
P49770	G329V	0
P49770	V85E	0
P49770	G200V	0
P49770	S171F	0
P49770	E213G	0
P49770	C268Y	0
P49770	K273R	0
P49770	P196S	0
P49770	V316D	0
Q96MU8	F209S	0
P62140	A28P	0
P62140	D252Y	0
P62140	P21R	0
P62140	E155A	0
P62140	E155V	0
Q9BRI3	G87R	0
Q9BRI3	H54R	0
Q9ULV3	P47S	0
Q9ULV3	R592M	0
Q9ULV3	S240G	0
O15520	I156R	0
O15520	C106F	0
Q02127	G152R	0
Q02127	T284I	0
Q02127	R344W	0
Q02127	G202D	0
Q02127	G202A	0
Q02127	R244W	0
Q02127	R199C	0
Q02127	R135C	0
Q02127	G19E	0
Q02127	D390G	0
O95630	F100Y	0
O95630	Y63C	0
O95630	T313I	0
O95630	R14P	0
O95630	R38C	0
O95630	E42G	0
O15528	E189K	0
O15528	L343F	0
O15528	E189G	0
O15528	R389G	0
O15528	R335P	0
O15528	P382S	0
O15528	R389H	0
O15528	R453C	0
O15528	R107H	0
O15528	V478G	0
O15528	G125E	0
O15528	P497R	0
O15528	T409I	0
O15528	R389C	0
O15528	R429P	0
O15528	Q65H	0
O15528	T321R	0
O15528	S323Y	0
Q86SU0	R97Q	0
Q16671	D491H	0
Q16671	V458A	0
Q16671	H282Q	0
Q16671	R406Q	0
Q16671	R54C	0
Q16671	D426G	0
Q16671	R504C	0
Q16671	G142V	0
Q9BZ23	E134G	0
Q9BZ23	T36I	0
Q9BZ23	N220D	0
Q9BZ23	A107T	0
Q9BZ23	T234A	0
Q9BZ23	R278L	0
Q9BZ23	R66Q	0
Q9BZ23	G219V	0
Q9BZ23	R286C	0
[truncated: 26,252 more rows]
