# Supplementary material for: Current cancer driver variant predictors learn to recognize driver genes instead of functional variants
Source: BMC Biol. 2021 Jan 13;19:3. doi: 10.1186/s12915-020-00930-0 (PMC7807764; doi:10.1186/s12915-020-00930-0)
Supplement: Supplementary file 1 — Additional file 1 Zip file containing the datasets used as benchmark in this paper. [file 12915_2020_930_MOESM1_ESM.zip › datasets/EXPDRV+NEUT.txt]

Q8TBF5	E156D	0
Q8TBF5	P114L	0
Q8TBF4	P131Q	0
Q9NQ79	A149T	0
Q9NQ79	E658K	0
Q9NQ79	V569M	0
Q9NVL8	Y235C	0
P30613	V506I	0
Q5H9L4	E61K	0
Q5H9L4	S308G	0
Q5H9L4	L34P	0
Q5H9L4	R458H	0
Q9NQ76	V330I	0
Q9NVL1	V70A	0
Q9NVL1	P101L	0
Q9NVL1	R30P	0
Q9NVL1	A7S	0
Q5QJ38	A193G	0
Q9NQ75	Q780H	0
Q9NQ75	T629N	0
Q9NQ75	P660S	0
Q9NQ75	R491K	0
P20930	S3695F	0
P20930	R2540Q	0
P20930	G2545R	0
P20930	R1891Q	0
P20930	H1816Q	0
P20930	H3761Q	0
P20930	S3396P	0
P20930	T3696A	0
P20930	R1437C	0
P20930	H3630Y	0
P20930	E3593D	0
P20930	S3751Y	0
P20930	S3371F	0
P20930	P478S	0
P20930	S742Y	0
P20930	G332V	0
P20930	T725I	0
P20930	S1184L	0
P20930	S1750F	0
P20930	R3814C	0
P20930	R1699C	0
P20930	S3935P	0
P20930	H3437Q	0
P20930	S3720P	0
P20930	G3760A	0
P20930	R3490C	0
P20930	Y3105D	0
P20930	A1805V	0
P20930	Y2194H	0
P20930	I2022T	0
P20930	D3908N	0
P20930	W3503G	0
P20930	G3436A	0
P20930	D2781Y	0
P20930	H3739Y	0
P20930	A2108V	0
P20930	H1961Q	0
P20930	T454A	0
P20930	R3564H	0
P20930	Y2119H	0
P20930	R1376G	0
P20930	R1684H	0
P20930	S1482Y	0
P20930	D3584N	0
P20930	H2507Q	0
P20930	G3827W	0
P20930	Q3512R	0
P20930	V3179G	0
P20930	G444R	0
P20930	S3970L	0
P20930	S3427Y	0
P20930	H3415Y	0
Q5MIZ7	I503V	0
Q5MIZ7	S293T	0
P20936	L481F	1
P20936	K400E	1
P20936	I401V	1
P20936	Y472H	1
P20936	R398L	1
P83859	L68H	0
Q15573	I98M	0
Q15572	G191R	0
Q15572	S55L	0
Q15572	S304F	0
Q15572	P461L	0
Q15572	G303S	0
Q15572	P476S	0
Q15572	C24Y	0
Q15572	H186Y	0
Q15572	L243M	0
Q15572	R25H	0
Q15572	A259G	0
Q15572	R484H	0
Q15572	P241L	0
Q15572	T459M	0
Q8NHX9	M484L	0
Q8NHX9	G734E	0
Q8NHX9	K376R	0
Q8NHX9	L564P	0
Q6ZNW5	P264T	0
Q6ZNW5	M37T	0
Q6ZNW5	T307I	0
Q4VXU2	S212A	0
Q4VXU2	S492G	0
Q9H2Y9	L33F	0
Q00535	E225D	0
Q00534	D110N	0
Q00537	T214I	0
Q07960	R369C	0
Q9NXR5	P320L	0
Q96J66	V687I	0
Q96J66	R630W	0
Q96J66	R19H	0
Q96J66	M970V	0
Q96J66	A317E	0
Q96J66	G180R	0
Q96J66	V648I	0
Q96J66	T546M	0
Q96J66	H1306R	0
Q96J66	K735R	0
Q9UBM8	T428S	0
Q96J65	E1191A	0
Q96J65	E690V	0
Q96J65	A102E	0
Q96J65	Y1013H	0
Q96J65	T989S	0
Q96J65	R1117C	0
Q96J65	I1187T	0
Q96J65	N587Y	0
Q96J65	F1349L	0
Q96J65	K894M	0
Q96J65	I9L	0
O00241	I229M	0
O00241	T51I	0
O00241	A363P	0
O00716	G344R	0
O00716	D389N	0
Q9UBM1	R3W	0
Q9UBM1	V58I	0
Q9UBM1	V175M	0
Q9UBM1	G194R	0
Q9UBM1	V58L	0
Q9UBM7	G425S	0
Q9UBM7	S5L	0
Q9UBM7	C118R	0
Q9UBM4	R229C	0
Q9UBM4	I182T	0
Q9UBM4	R325W	0
Q5VUM1	Q46R	0
Q5VUM1	R57C	0
Q13835	G415D	0
Q13835	C161Y	0
Q13835	R116H	0
Q13835	I196V	0
Q13835	A442V	0
Q7Z3T1	R179C	0
Q7Z3T1	E196D	0
Q7Z3T1	M272K	0
Q7Z3T1	R142W	0
Q7Z3T1	C169S	0
Q7Z3T1	V190I	0
Q7Z3T1	M275T	0
A0AVF1	D310N	0
Q7Z3T8	A35E	0
Q7Z3T8	S1055G	0
Q7Z3T8	I598T	0
Q7Z3T8	I192T	0
Q7Z3T8	T1519N	0
Q7Z3T8	A380V	0
P20933	T322I	0
P20933	T149S	0
Q9H2I8	S181F	0
P03891	T333A	0
P03891	N150S	0
P03891	A265V	0
P03891	N88S	0
P03891	S148P	0
P03891	T119A	0
P03891	P42L	0
P03891	T185A	0
P03891	I278T	0
P03891	A331T	0
P03891	Q63R	0
P03891	I69V	0
P03891	F325L	0
P03891	A265T	0
P03891	I57T	0
P03891	V43I	0
P03891	I159T	0
P03897	T114A	0
P03897	N10D	0
P02768	E589K	0
P02768	A215V	0
P02768	R26L	0
P02768	Q220L	0
P02768	V557M	0
P02768	K565E	0
P02768	D399N	0
P02768	E594K	0
P02768	K597E	0
P02768	H29Q	0
P02768	A215T	0
P02768	K598N	0
P02768	K249Q	0
P02768	R25C	0
P02768	A344T	0
P02768	D574G	0
P02768	E123G	0
P02768	E406K	0
P02768	E503K	0
P02768	K337N	0
P02768	E145K	0
P02768	D27V	0
P02768	E400Q	0
P02768	R26Q	0
P02768	N342K	0
P02768	E345K	0
P02768	D587N	0
P02768	R26P	0
P02768	K264E	0
P02768	R434C	0
P02768	K383N	0
P02768	Q292R	0
P02768	K490E	0
P02768	F75Y	0
P02768	E525K	0
P02768	D338V	0
P02768	C201F	0
P02768	D389H	0
P02768	D389V	0
P02768	E108K	0
P02768	K396E	0
P02768	D338G	0
P02768	R25H	0
P02768	H29Y	0
P02768	E382K	0
P02768	E357K	0
P02768	E529K	0
P02768	D574A	0
P02768	D518N	0
P02768	H154R	0
P02768	E400K	0
P02768	D293G	0
P02768	E420K	0
P02768	V148E	0
P02768	R140G	0
P02768	K560E	0
P02768	E86K	0
P02768	D89N	0
P02768	K584E	0
P02768	E378K	0
P02768	K300N	0
Q7Z4U5	R20P	0
Q7Z4U5	D25Y	0
Q7Z4U5	N117K	0
P08559	E302D	0
P08559	M251L	0
Q8TD43	R137H	0
Q8TD43	D561A	0
Q8TD43	A101T	0
Q8TD43	Q854R	0
Q8TD43	P1204L	0
Q8TD43	Y103C	0
P02765	R317C	0
P02765	S256T	0
P02765	V142L	0
P02765	M248T	0
P02765	D276N	0
P02766	P122R	0
P02766	D94H	0
P02766	H110N	0
P02766	M33I	0
P02766	G121S	0
P02766	T139M	0
P02766	R124C	0
P02766	R124H	0
P02766	G26S	0
Q9UQ07	R38H	0
Q9UQ07	V216I	0
Q9UQ07	K229R	0
Q9UQ07	D86N	0
Q9UQ07	P247S	0
Q9UQ07	Q397R	0
Q9UJ70	A106V	0
Q9UJ70	W84R	0
Q9UQ03	L238V	0
Q9UJ72	M71L	0
Q9NUQ8	R510H	0
Q9NUQ8	P503L	0
Q15165	S311C	0
Q15165	V172L	0
Q15165	A148G	0
Q15166	E146K	0
Q15166	A179D	0
Q9UJ78	C137F	0
Q9UJ78	T231A	0
Q9UJ78	I125V	0
Q86WA9	Y122C	0
B2RXH2	Q42R	0
B2RXH2	F258S	0
B2RXH2	A26T	0
B2RXH2	Q113R	0
O15254	D497N	0
O15254	E34A	0
P60153	F148S	0
P60153	S204P	0
P59282	R133L	0
O15259	R5L	0
P41180	C851S	0
P41180	R990G	0
P41180	E250K	0
P41180	P951T	0
P41180	A986S	0
P41180	T14A	0
P41180	E1011Q	0
Q86XA0	L141V	0
P29401	I181V	0
P29400	A430D	0
P29400	P739A	0
P29400	P1565A	0
P29400	P619S	0
P29400	K664N	0
P29400	I444S	0
P29400	L1434M	0
Q5VWT5	I125M	0
Q2VWP7	T236A	0
Q2VWP7	I1062L	0
Q2VWP7	V826L	0
Q8WX94	V319I	0
Q8WX94	G487E	0
Q8WX94	T971A	0
Q01118	M958I	0
Q01118	M600L	0
Q01118	R1516K	0
Q01118	V1596L	0
Q01118	D1657G	0
Q01118	T41N	0
Q01118	I407V	0
Q01118	A1313V	0
Q9P219	L470P	0
Q9P219	L637V	0
Q9P219	A811E	0
Q9P219	A1028V	0
Q9P218	P134L	0
Q9UK13	P337A	0
Q9UK13	G557R	0
Q9UK13	V165M	0
Q9UK13	C256R	0
Q9UK13	S519T	0
Q9UK13	F179I	0
Q9UK12	V58F	0
Q9UK12	K50E	0
Q9UK12	R82G	0
Q9UK12	G263D	0
Q9P217	V368G	0
Q9UK10	Q50R	0
Q9UK10	T679S	0
Q8IY92	R1060W	0
Q8IY92	G141W	0
Q8IY92	L579P	0
Q8IY92	R1550W	0
Q8IY92	V894G	0
Q8IY92	A1367T	0
Q8IY92	T1476S	0
Q8IY92	P1677S	0
Q8IY92	S506N	0
Q8IY92	A1286V	0
Q8IY92	A424V	0
Q8IY92	I1421F	0
Q8IY92	L38F	0
Q8IY92	N1834S	0
Q8IY92	N457K	0
Q8IY92	V568M	0
Q8IY92	V1287G	0
Q8IY92	H284R	0
Q8IY92	P975L	0
Q8IY92	P378T	0
Q8IY92	P385T	0
Q8IY92	P1122L	0
Q8IY92	E942Q	0
Q8IY92	R204C	0
Q8IY92	A505T	0
Q8IY92	M386V	0
Q8IY92	S1271F	0
Q8IY92	S1342G	0
Q8IY92	P929L	0
Q8IY92	E787K	0
Q8IY92	K458E	0
Q8IY92	R237Q	0
Q8IY92	Q1007K	0
Q8IY92	R1814C	0
Q8IY92	A1694V	0
Q8IY92	V197A	0
Q8IY92	A870V	0
Q8IY92	A1221V	0
Q8IY92	L671S	0
Q8IY92	S1123Y	0
Q8N6K7	D181N	0
Q8N6K7	E94K	0
Q92832	R82Q	0
Q92832	F154V	0
Q92832	V230I	0
Q92832	R297W	0
Q92831	N386S	0
Q9H3M9	G332D	0
Q9H3M9	L266F	0
P21452	A47T	0
P21452	I23T	0
P21452	T151A	0
P21452	H183R	0
P21452	R163H	0
P21452	M33K	0
P21453	A115T	0
P21453	S15L	0
P21453	P332R	0
Q969K7	L110F	0
Q92839	C21R	0
Q9H3M7	R177Q	0
P51878	L192V	0
P51878	R26H	0
P51878	E240Q	0
P51878	L39W	0
P51878	T119A	0
P51878	L88R	0
P51878	E211K	0
P51878	K32N	0
P51878	V75L	0
P51878	F42L	0
P51878	R156H	0
Q9H845	R477Q	0
Q9Y6E2	D44A	0
Q8TAL5	D252G	0
Q9Y6E0	L414I	0
Q9Y6E0	A402V	0
O43933	R626Q	0
O43933	I374M	0
O43933	I318R	0
Q9BZG8	K226R	0
Q9BZG8	I51M	0
Q9Y597	F9V	0
Q9Y592	Q78R	0
Q2NKQ1	T741P	0
Q2NKQ1	R812K	0
Q9H4Y5	N142D	0
Q9H4Y5	C130Y	0
Q6NX49	H61D	0
Q6NX49	Q558R	0
B3EWG3	V35L	0
Q9UKZ9	V280A	0
Q9UKZ9	P292T	0
P09001	M261T	0
P53708	V994A	0
P53708	R748H	0
P53708	V216L	0
P53708	V567L	0
P53708	S577F	0
P53708	I993V	0
P53708	Q581P	0
P04035	I638V	0
P60520	V51A	0
Q6NX45	N83S	0
Q6NX45	V147I	0
Q6NX45	P65L	0
Q9UKZ4	K641E	0
Q9UKZ4	A174D	0
Q9UKZ4	Y40H	0
Q9UKZ4	M632V	0
Q9UKZ4	M371T	0
Q8NFQ6	E479A	0
Q8NFQ6	V302L	0
Q8NFQ6	S451P	0
Q8NFQ6	V269A	0
Q8NFQ5	T16M	0
Q8NFQ5	R296H	0
Q8NFQ5	P149T	0
Q8NFQ5	S347G	0
Q8NFQ5	V97I	0
Q9H967	S614G	0
Q9H967	S153A	0
Q14563	P396S	0
Q14562	A1069G	0
Q8WYB5	A1217S	0
Q8WYB5	E360K	0
Q8WYB5	V1499I	0
Q14566	E35V	0
Q14566	E806K	0
Q14565	G150D	0
Q14565	M145V	0
Q9NY46	S606T	0
Q9NY46	V1084I	0
Q9NY46	V1107A	0
Q9NY46	D1803N	0
Q6P1A2	I217T	0
Q6P1A2	F63L	0
Q9NRH1	K68E	0
Q9NRH2	P391S	0
Q9NRH2	L260S	0
Q9NRH3	M413V	0
P58397	S1591P	0
P58397	W1177R	0
P58397	R1000Q	0
P58397	T1495I	0
P58397	Q110E	0
P58335	A357P	0
Q9H115	A65T	0
P41218	S156R	0
P41218	V286L	0
P41218	H357Y	0
Q9UHF4	V210I	0
Q9UHF4	L333F	0
Q9UHF7	S654L	0
P41214	T210I	0
Q96PG2	P219L	0
P41212	R369W	1
P41212	R418G	1
Q86VY4	T120S	0
Q86VY4	I365V	0
Q92526	R17Q	0
Q92526	G210A	0
Q92526	V48A	0
Q92521	K551T	0
Q92521	S502G	0
Q92521	W299L	0
Q92521	I68L	0
Q92521	L484S	0
Q92521	M162T	0
Q92523	I66V	0
Q92523	G320D	0
Q92523	S427C	0
Q92523	S664Y	0
Q92523	E531K	0
Q92597	M67V	0
Q92597	M111L	0
Q7L8L6	I288T	0
Q7L8L6	R256C	0
Q7L8L6	I377V	0
Q9BQP7	S15C	0
P23352	V534I	0
P23352	K666M	0
P23352	R668H	0
Q2QGD7	P562L	0
Q02878	K237E	0
Q02878	H227R	0
P27448	V350A	0
P27448	S364G	0
P27448	S331F	0
Q9HAP2	E396G	0
Q9HAP2	V539L	0
Q96HA7	V488M	0
Q96HA7	A714V	0
Q96HA7	G493S	0
Q96HA7	P1276L	0
Q96HA1	A950G	0
Q96HA9	C91W	0
Q96HA8	F116I	0
Q96HA8	I32V	0
Q96HA8	R134C	0
Q96HA8	N93S	0
O75164	V877G	0
O75164	A482E	0
O75165	A2057S	0
O75165	L2170W	0
O75165	L556S	0
O75165	R1516H	0
O75165	F1487C	0
O75165	E1291G	0
O75165	R903K	0
O75165	P1515S	0
O75165	T1082I	0
O75165	E264Q	0
O75165	E1740Q	0
O75165	L997F	0
O75165	D674A	0
O75165	R2115L	0
O75165	V1995I	0
O75165	A1463S	0
O75165	N1135S	0
Q96G28	I271F	0
Q96G28	D268G	0
Q96G28	E6D	0
Q9H211	T262A	0
Q9H211	R172C	0
Q9H211	A135V	0
Q9H211	C234R	0
Q9H211	A537V	0
Q9H211	E456A	0
O75161	E618K	0
O75161	A544G	0
O75161	R848W	0
O75161	R1044H	0
O75161	V1236M	0
O75161	R959Q	0
O75161	T315M	0
O75161	V765I	0
O75161	T29M	0
O75161	R740H	0
Q96G23	E106A	0
Q7L3V2	R116H	0
Q7L3V2	D123Y	0
Q14929	Q596H	0
Q14929	R381C	0
Q14929	S152L	0
Q14929	P72L	0
Q14929	E78K	0
P06865	S293I	0
P06865	R249W	0
P06865	N399D	0
P06865	I436V	0
P06865	R247W	0
P11597	V422I	0
P11597	A15G	0
P11597	V455M	0
P11597	A390P	0
P11597	V486M	0
P11597	G331S	0
P11597	V385M	0
P11597	R154W	0
P11597	R468Q	0
Q9BWU0	P139T	0
Q9BWU0	R181C	0
Q13239	P15T	0
Q13233	V906I	0
Q13233	D806N	0
Q13233	C443S	0
Q13231	R40H	0
Q13231	G102S	0
Q13231	E74K	0
Q13231	A442G	0
Q13231	Q171H	0
Q5TBA9	G1918S	0
O60383	P374L	0
O60383	T121I	0
O60383	R454C	0
Q8HWS3	S743N	0
Q8HWS3	T688A	0
Q8HWS3	A17E	0
Q8HWS3	E6K	0
P19075	S213A	0
P19075	G73A	0
P19075	V35I	0
Q15762	S307G	0
P10914	M8L	1
Q15760	V189I	0
P10916	G57R	0
Q6UW02	L346F	0
Q6UW02	S97L	0
P10912	C440F	0
P10912	V162F	0
P10912	E465K	0
P10912	R179H	0
P10912	P495T	0
P10912	I544L	0
P10912	P579T	0
Q15768	R166Q	0
Q76NI1	E436G	0
Q76NI1	L717P	0
Q76NI1	A1332T	0
Q76NI1	R1038W	0
Q76NI1	G581S	0
P23743	H538Y	0
O95528	A206T	0
O95528	I537V	0
O95528	R225H	0
O95528	T518A	0
O95528	A106S	0
Q8WUF8	S131N	0
Q6KB66	V238I	0
Q96BT3	P115L	0
O95522	T157M	0
O95522	T53K	0
O95521	P218S	0
O95521	E252Q	0
O95521	Y302C	0
O95521	R386S	0
O95521	L204M	0
O95521	R213H	0
O95521	G372A	0
Q6UXI7	H673Y	0
Q6UXI7	K570R	0
Q6UXI7	L574I	0
P48147	L351V	0
P48147	V706I	0
P48146	Q206R	0
P48145	Y135F	0
P48145	R319C	0
Q9BQG2	K129E	0
Q9BQG2	I235V	0
O15417	A1193G	0
Q9BQG0	H680Y	0
Q9BQG0	M1208L	0
Q9BQG0	H958P	0
Q9BQG0	Q8E	0
Q96RU7	Q84R	0
Q96RU7	R153H	0
Q96RU7	E347K	0
Q96RU7	R274H	0
Q6PL24	Q5K	0
Q96RU3	S490N	0
Q6VMQ6	N348I	0
Q6VMQ6	K530R	0
Q6VMQ6	E278K	0
Q9NYU1	A821T	0
Q9NYU1	K865R	0
Q9NYU1	F1274L	0
Q9NYU1	M994L	0
Q9NYU1	S328A	0
Q9NYU1	Y1285F	0
Q9NYU1	F924I	0
Q9NYU1	A323T	0
Q96RU8	S173R	0
Q96RU8	E360D	0
Q96RU8	T215M	0
Q96RU8	R298C	0
Q96RU8	V267I	0
Q96RU8	E360A	0
Q96DR5	K113E	0
Q96DR5	R221C	0
Q96DR5	G43R	0
A4D1P6	P222L	0
Q96DR7	V29L	0
Q96DR7	F203S	0
Q96DR7	L60P	0
Q96L58	E174D	0
Q96A83	P427L	0
Q96L50	I96N	0
Q96L50	R229W	0
Q9Y5A7	Q37R	0
Q8NDW4	K218E	0
Q8NDW8	R91Q	0
Q8NDW8	R1316K	0
Q8NDW8	R622W	0
Q8NDW8	S1160R	0
Q8NDW8	R1055L	0
Q8NDW8	E293K	0
Q8NDW8	R290K	0
Q8NDW8	V108L	0
Q8NDW8	R719H	0
Q9Y5A9	T217S	0
Q9Y5A9	P454S	0
Q9NS40	G858A	0
Q6XQN6	A57V	0
Q02127	K7Q	0
Q8IUM7	N702D	0
Q8IUM7	D750Y	0
Q8IUM7	T359I	0
Q8IUM7	T777I	0
Q8IUM7	Q500K	0
Q8IUM7	W293R	0
Q8IUM7	G208C	0
Q8IUM7	P344A	0
Q8IUM7	P472S	0
Q8IUM7	T587M	0
Q8IUM7	E257K	0
Q8IUM7	F147S	0
Q8IUM7	C296R	0
Q8IUM7	M317L	0
A6NE52	E537G	0
A6NE52	H427Q	0
A6NE52	R149G	0
A6NH00	W49R	0
A6NH00	G39S	0
A6NH00	R311H	0
A6NH00	T179A	0
A6NH00	A221S	0
A6NH00	M197R	0
A6NH00	R305W	0
A6NH00	V69M	0
Q8TCC7	I260R	0
Q8TCC7	R277W	0
Q8TCC7	V281A	0
Q8TCC7	R149S	0
Q8TCC7	I305F	0
Q8TCC7	F129L	0
Q8TCC7	V448I	0
Q8TCC7	A389V	0
Q8NH01	Q309R	0
Q8NH01	C119R	0
Q96CN9	R86W	0
Q96CN9	Q262R	0
Q96CN9	A122V	0
Q96CN9	A274T	0
Q96CN9	C87W	0
Q96CN9	R618C	0
Q8NH00	N31S	0
Q9UKS7	N50S	0
Q6ZRV2	Q201H	0
Q7L985	R507H	0
Q96N77	S231C	0
Q96N77	Q363P	0
Q96N76	R188W	0
Q96N76	R429C	0
Q96N76	S311T	0
Q03188	L341F	0
Q03188	G389D	0
O15069	C1152F	0
O15069	D1105E	0
O15069	V498A	0
O15069	D438E	0
O15069	K591E	0
O94769	Q56P	0
O94769	R182Q	0
O94769	T109S	0
Q8NGF7	Y308C	0
Q8NGF7	L80I	0
P10645	G315S	0
P10645	E176K	0
P10645	P388L	0
P10645	D369N	0
P10645	R392Q	0
P10645	R61Q	0
P10645	E264D	0
P10645	L332P	0
P10645	G382S	0
P10645	A274G	0
P10645	R399W	0
P10645	R271W	0
O15062	D300G	0
Q9H6R6	D41N	0
Q9H6R7	T102M	0
Q9H6R0	H483D	0
Q9H6R0	R118C	0
Q8NGF4	A105T	0
P48552	V37I	0
P48552	R448G	0
P48552	Y315F	0
P48552	H221R	0
P48552	N567S	0
P48552	V1079F	0
P48552	I441V	0
P48552	S803L	0
P48553	V257E	0
P48553	V726M	0
P48553	I633M	0
P07093	I51M	0
Q9NZM6	V382I	0
Q9NZM6	L406P	0
Q9NZM5	Q389R	0
Q9NZM5	S16R	0
Q9NZM4	T1044A	0
Q9NZM4	P683S	0
Q9NZM3	T254A	0
Q9NZM3	A1507T	0
Q9NZM3	I1260T	0
Q9NZM3	V291I	0
P07099	T408M	0
P07099	T396I	0
P07099	R43T	0
P07099	T275A	0
P07099	L452Q	0
P07099	L260P	0
P07099	V285L	0
P07099	Y113H	0
P07099	E44Q	0
P07099	R454Q	0
P07099	R49C	0
P07099	H139R	0
Q9NZM1	R1770Q	0
Q9NZM1	G1688A	0
Q9NZM1	R1386C	0
Q9NZM1	Y1185F	0
Q9NZM1	V1123I	0
Q5T6X5	P91S	0
Q5T6X5	I144R	0
Q5T6X5	I599T	0
P02549	R701H	0
P02549	A766T	0
P02549	D152N	0
P02549	I809V	0
P02549	I2265T	0
P02549	S1163A	0
P02549	L1858V	0
P02549	T853R	0
P02549	R1330I	0
P02549	C1568R	0
P02549	S109F	0
P02549	A957V	0
P02549	K1693Q	0
P02549	N1836S	0
P02549	A970D	0
A6NEN9	R156H	0
P15382	S38G	0
P15382	D85N	0
P15382	G52A	0
A1A5B4	I391V	0
A1A5B4	L93F	0
A1A5B4	C399R	0
Q96NH3	R82Q	0
Q96NH3	I599V	0
Q96NH3	I280V	0
Q96NH3	T375K	0
Q2TBF2	T266I	0
P16520	V81M	0
P16520	L280F	0
P16520	G324E	0
P16520	D76N	0
P16520	V40M	0
P16520	W339L	0
P16520	G272S	0
Q9Y296	D78A	0
Q9Y297	A517S	0
Q9Y297	P566H	0
Q9BR09	E211K	0
P29084	I133T	0
P29084	K183R	0
Q6ICB4	A188G	0
Q6IA17	P115R	0
Q6IA17	Q312R	0
Q6IA17	S80Y	0
P30281	P134S	0
P30281	S259A	0
P30281	P284L	1
P30281	I290R	1
P30281	E253D	0
P30281	T283A	1
Q5FYB0	S565R	0
Q75V66	N882K	0
Q75V66	L322F	0
Q96I82	R256H	0
Q96I82	G236D	0
Q96I82	C76G	0
Q96I82	G255A	0
P49792	C581Y	0
P49792	V548L	0
P49792	P1870L	0
P49792	P1892A	0
P49792	S725G	0
P49792	R784K	0
P49792	P1892R	0
P49792	E580K	0
B0I1T2	M489T	0
B0I1T2	Q861R	0
B0I1T2	R798Q	0
B0I1T2	V49M	0
Q6PEZ8	R44W	0
P49798	A292S	0
Q5JTN6	A193G	0
Q5JTN6	H172R	0
P51116	Q252H	0
P51116	R591P	0
P51114	A614V	0
P51114	D429N	0
Q86VD7	L312M	0
Q86VD7	S39P	0
P35070	C7G	0
P35070	L124M	0
P35070	L44F	0
Q86VD9	M487I	0
Q86VD9	A266T	0
Q86VD9	R340Q	0
Q86VD9	V417A	0
Q587I9	R38G	0
Q9Y2T7	S63P	0
Q9Y2T7	G9V	0
Q9Y2T6	T215N	0
Q9Y2T6	G195V	0
O60812	D81V	0
O60812	Q208H	0
O60812	V258D	0
Q5T7V8	E320K	0
O60810	D85E	0
O60811	A128T	0
O60811	T301A	0
O60811	T141M	0
O60811	N304Y	0
O60811	F316Y	0
O60811	S68W	0
O60811	T72R	0
O60811	V67G	0
O60811	Y225C	0
O60811	E308G	0
O60811	C302Y	0
O60811	L310M	0
O60811	E83K	0
O60811	C375R	0
O60811	R33S	0
O60811	T233N	0
O60548	A368P	0
Q8NC74	L637R	0
Q8NC74	A408T	0
Q8NC74	E607K	0
Q8NC74	D348N	0
Q495N2	E415D	0
Q495N2	P185S	0
Q495N2	S421F	0
Q495N2	K167E	0
Q495N2	R190H	0
Q8N8Y2	G272R	0
Q8N8Y2	E295K	0
Q8TB52	S382C	0
Q8TB52	V375M	0
Q8TB52	H583Q	0
Q9P0L0	P104L	0
Q9P0L0	M8T	0
Q9P0L1	T342I	0
Q9P0L1	S746F	0
Q9P0L1	T483I	0
Q9P0L1	R24C	0
Q9P0L1	F153S	0
Q9P0L1	T432A	0
Q9P0L1	E359K	0
Q9P0L2	V530M	0
Q9P0L2	E692G	0
Q9P0L2	R646G	0
Q9P0L2	P578L	0
Q92665	T241M	0
Q92665	D279N	0
P49788	D42G	0
P49788	D158V	0
Q9P0L9	R681L	0
Q9P0L9	R278Q	0
Q9P0L9	A788D	0
Q9P0L9	R378W	0
Q9P0L9	V393I	0
P58400	Y392N	0
P58400	G28A	0
Q08174	H25P	0
Q08174	L15F	0
Q08174	A514T	0
P35251	I598V	0
P35251	Q954K	0
P35251	E691D	0
P35251	R613L	0
P35251	S1145L	0
P35250	A198V	0
Q08170	Q438E	0
Q08170	G338A	0
Q08170	G356S	0
Q08170	E253D	0
O75427	V101M	0
Q8IY17	A364P	0
Q8IY17	K985R	0
Q92730	P44R	0
Q9H777	M355V	0
Q5VU57	V443M	0
Q9H772	V131I	0
Q92736	G1886S	0
Q92736	Q2958R	0
Q92736	V507I	0
P23109	E55K	0
P23109	P81L	0
Q6IQ19	A123V	0
Q6IQ16	R45Q	0
Q5T2D3	N321S	0
Q5T2D3	A333T	0
Q5T5P2	P1362A	0
Q5T5P2	A65G	0
Q5T5P2	A807T	0
P20138	A14V	0
P20138	S128N	0
P20138	R69G	0
P20138	T204A	0
P20138	I115L	0
P20138	G177R	0
P20138	W22R	0
P20138	R75W	0
P20138	V140I	0
P20138	V167L	0
P20138	F116L	0
O00507	A1705S	0
O00507	E65D	0
O00507	A1060T	0
O00507	P1035S	0
O00507	R211C	0
O00505	P291S	0
Q8TEA7	D265N	0
Q8TEA7	I151M	0
Q8TEA7	T425M	0
Q8TEA7	R66L	0
Q8TEA7	M471I	0
Q8TEA7	Q266E	0
Q8TEA7	K489N	0
Q8TEA7	R692C	0
P01009	R247C	0
P01009	T109M	0
P01009	S354F	0
P01009	S77F	0
P01009	G172W	0
P01009	V237A	0
P01009	D365N	0
P01009	P386T	0
P01009	G91E	0
P01009	M382R	0
P01009	E228K	0
P01009	P393L	0
P01009	T37A	0
P01009	G172R	0
P01009	A58T	0
P01009	I116N	0
P01009	P386H	0
P01009	P112T	0
P01009	R125H	0
P01009	A84T	0
P01009	E387K	0
P01009	E366K	0
P01009	E400D	0
P01009	S69F	0
P01009	G139S	0
P01009	L65P	0
P01009	D26A	0
P01009	E288V	0
P01009	A360T	0
P01009	D280V	0
P01009	T92I	0
P01009	R63C	0
P01008	M52T	0
P01008	T147A	0
P01008	N167T	0
P01008	R391Q	0
P01008	Y190C	0
P01008	V30E	0
Q8NGN6	T90A	0
Q8NGN6	A18V	0
Q8NGN6	T13M	0
Q8NGN6	I28V	0
Q8NGN6	T5S	0
Q8NGN6	G20A	0
Q8NGN6	T136S	0
Q9BXB5	N254D	0
Q13003	S310A	0
O75398	R226W	0
Q8NGN2	K84R	0
Q8NGN2	A103V	0
Q8NGN2	G54S	0
Q9BXB1	S215G	0
Q9BXB1	D844G	0
Q9BXB1	R684G	0
Q9BXB1	N233S	0
Q9BXB1	A480V	0
Q9BXB1	T709M	0
Q13007	H126R	0
Q13007	Y125H	0
Q13007	V132L	0
Q8NGN1	R64W	0
Q8NGN1	I251V	0
Q8NGN1	I23T	0
Q13009	Q844H	0
Q13009	D1023V	0
Q13009	G247R	0
Q13009	R1007H	0
Q13009	G247V	0
Q8IYD8	S175F	0
Q8IYD8	P1812A	0
Q8IYD8	V878L	0
Q8IYD8	I208M	0
Q9Y4F9	V320M	0
Q9Y4F9	R520C	0
Q9Y4F9	R868Q	0
Q9Y4F9	E495K	0
Q9Y4F9	A145G	0
Q9Y4F9	E424K	0
Q9Y4F9	S452C	0
Q8IVD9	T3P	0
Q8IVD9	R235C	0
Q8TE68	Q471E	0
Q8TE68	K669R	0
Q8TE68	R270G	0
Q8TE68	L528P	0
Q8TE68	A4T	0
Q9Y4F1	P8L	0
Q8TE67	G163S	0
Q8TE67	M35I	0
Q8TE67	R551Q	0
Q8TE67	P356S	0
Q8TE67	H293Y	0
Q9Y4F4	L511V	0
Q9Y4F4	E416Q	0
Q8TE60	Y191H	0
Q8TE60	S179L	0
Q8TE60	A946S	0
Q8TE60	L769I	0
Q8TE60	S1080R	0
Q8TE60	S1159T	0
Q8TE60	L626I	0
Q96R67	V283L	0
Q8N456	R31H	0
Q8N456	G7V	0
Q9P1V8	K370E	0
Q9P1V8	L18P	0
Q9P1V8	K454E	0
Q9P1V8	M168I	0
Q8N323	G353R	0
Q8N323	I423T	0
P46013	T760S	0
P46013	R1516Q	0
P46013	G682S	0
P46013	D2400G	0
P46013	N2003S	0
P46013	T1489A	0
P46013	R2485H	0
P46013	P2248L	0
P46013	N2737D	0
P46013	T1977N	0
P46013	Q214P	0
P46013	I271L	0
P46013	T2360P	0
P46013	E2742G	0
P46013	L1110W	0
P46013	K2857E	0
P46013	S2433N	0
P46013	N104S	0
P46013	T2790S	0
P46013	R472W	0
P46013	R2426Q	0
P46013	T2508S	0
P46013	L1591I	0
P46013	R2289H	0
P46013	Q2544R	0
P46013	P1262L	0
P46013	W238R	0
P46013	T887I	0
P46013	R2247H	0
P46013	I1741T	0
P46013	A512V	0
P46013	E137D	0
P46013	L494V	0
P46013	E1043V	0
P46013	V1199M	0
Q66K89	V355I	0
Q66K89	R167H	0
Q8WVD3	K81R	0
P46019	G416R	0
P46019	E38Q	0
Q9UJ71	A300P	0
Q9UJ71	A55V	0
Q9UJ71	N288D	0
Q9UJ71	Q136E	0
Q9UJ71	V278A	0
Q9UJ71	P213S	0
Q9NPG3	Y435C	0
P98073	K77R	0
P98073	S545C	0
P98073	N660H	0
P98073	E134Q	0
P98073	P732S	0
P98073	Y828C	0
P98073	E641K	0
P98073	T65I	0
Q9BSD7	G106E	0
O94979	I263V	0
O94979	P1016T	0
O94979	N456K	0
O94979	P802L	0
P42772	A23E	1
P42772	P40T	1
P42772	D86N	1
P42773	T126M	0
P42771	G23D	1
P42771	R99W	0
P42771	A148T	0
P42771	A102E	0
P42771	G35A	1
P42771	M52I	1
P42771	H83Y	1
P42771	R124C	0
P42771	D84V	1
P42771	R87W	1
P42771	G101W	1
P42771	G35R	1
P42771	D84G	1
P42771	P17S	0
P42771	N71I	1
P42771	V126D	1
P42771	A68V	0
P42771	D108H	1
P42771	S56R	1
P42771	R87L	1
P42771	L32P	1
P42771	R80L	1
P42771	N71K	1
P42771	D108Y	1
P42771	A68T	1
P42771	R87P	1
P42771	D84Y	1
P42771	L16P	1
P42771	P81L	1
P42771	D153Y	1
P42771	I49S	1
P42771	A85T	0
P42771	M53I	1
P42771	G35V	1
P42771	L97R	1
P42771	P114L	1
P42771	G106R	0
P42771	D74N	1
P42771	G67S	1
P42771	H83Q	0
P42771	D84H	1
P42771	A100P	0
P42771	H83N	1
P42771	P48L	1
P42771	D108N	1
P42771	I49T	0
P42771	R24Q	0
P42771	G67R	1
P42771	R112G	1
P42771	D84N	1
P42771	D74Y	1
P42771	R24P	1
P42771	R107H	0
P42771	P81T	1
P42771	E88K	1
P42771	A102T	0
P42771	A60T	0
P42771	R99P	1
P42771	T77P	1
P42771	A57V	1
P42771	P113L	0
P42771	R80P	1
P42771	A36P	1
P42771	G116D	0
P42771	P48T	1
P42771	A60V	1
P42771	Q50P	1
O94972	V838I	0
O94972	T108A	0
O94972	Q432R	0
Q9NPG8	V53M	0
Q5T3J3	S599P	0
Q5T3J3	A438T	0
Q5T3J3	I641M	0
P55039	T194M	0
P55039	S224T	0
Q8TC05	V383I	0
Q8TC05	T103I	0
Q8TC05	R489H	0
Q8TC05	P552L	0
P41970	P169L	0
Q9UGC7	T38A	0
Q9UGC7	L28F	0
Q9UGC7	R76Q	0
Q9UGC7	V65I	0
Q04609	V627L	0
Q04609	H475Y	0
Q04609	Y75H	0
Q9UI09	T104A	0
Q8N4X5	T522S	0
Q8N4X5	G138R	0
Q8N4X5	S366R	0
Q8N4X5	E726K	0
Q96JL9	A537V	0
Q96JL9	A251E	0
P00395	I280T	0
P00395	F94C	0
P00395	T415A	0
P00395	M273T	0
P00395	V155L	0
P00395	F305L	0
P00395	G224A	0
P00395	F235S	0
P00395	T10A	0
Q8WV16	L334F	0
Q8WV16	N266S	0
Q8WV16	R439I	0
Q8WV16	W22C	0
Q8WV16	K193T	0
Q8WV16	S345C	0
Q8WV19	I109V	0
P24903	R98P	0
P24903	S38P	0
P24903	Q266H	0
P24903	L391P	0
P24903	P490L	0
P24903	D218N	0
Q9UKB3	C129W	0
Q9UKB3	M124I	0
A2RUS2	Q364R	0
A2RUS2	S143N	0
Q6NUI6	D721N	0
Q6NUI6	Q710R	0
P22760	V281I	0
Q6NUI1	G82D	0
P19440	N419D	0
P19440	K52E	0
P19440	V272A	0
P19440	S51L	0
P19440	A177V	0
P19440	V435A	0
P19447	S735P	0
P19447	S704L	0
P19447	G402C	0
P19447	K117R	0
Q16518	N321K	0
Q96LZ2	R65Q	0
Q96LZ2	F50S	0
Q16515	D405G	0
Q16512	R635Q	0
Q16512	I718V	0
Q16512	R520Q	0
Q16512	V901I	0
Q16512	R436W	0
Q16512	A197E	0
Q16512	L555I	0
Q16513	A197E	0
Q16513	Q655R	0
Q16513	E94D	0
Q14003	G263D	0
Q14003	Q41H	0
Q14003	D63G	0
Q14004	T500A	0
Q14004	V1170M	0
Q14004	S340F	0
Q14004	R410Q	0
Q14004	V1062M	0
Q14004	S624G	0
Q14004	P356A	0
Q14004	L403F	0
Q14004	R700L	0
Q14004	T494A	0
Q14004	T670R	0
Q14005	S1027T	0
Q14005	N1147K	0
Q14005	H1176R	0
Q14005	R889Q	0
Q14005	S906L	0
Q14005	P434S	0
Q9H3P7	E187D	0
Q5VVM6	H928N	0
O77932	S28T	0
O77932	H261Q	0
O77932	A332V	0
O77932	D63E	0
Q9H3P2	S346A	0
P19224	R184S	0
P19224	T181A	0
P19224	S7A	0
P19224	S70Y	0
Q8NCW0	A408P	0
Q8NCW5	V19L	0
Q9NUT2	V135I	0
Q6Y288	E370K	0
Q8NCW6	P151S	0
Q8NCW6	D197Y	0
Q9BUV0	E239G	0
Q9BUV0	Y147H	0
Q9HA77	E440K	0
Q9HA77	Q555P	0
P00390	P314H	0
P00390	I261V	0
P00390	G232R	0
P00390	E297D	0
P00390	R153C	0
P00390	G232S	0
Q9HA72	V194M	0
Q9HA72	V136G	0
O14939	R172C	0
O14939	G821S	0
O14939	G821R	0
O14939	E632G	0
O14939	A804T	0
O14939	T577I	0
Q9Y4K1	L1504V	0
Q9Y4K1	C1803Y	0
Q9Y4K1	E1604A	0
Q9Y4K1	G675D	0
Q9Y4K1	T1853S	0
Q9Y4K1	Q701P	0
Q9Y4K1	C899R	0
O14931	R174S	0
O14931	A103T	0
P04839	G364R	0
P04839	D517E	0
P04839	G472S	0
Q96KF2	A4V	0
Q0ZLH3	R106C	0
Q8IZJ0	T10M	0
Q8IZJ0	T112A	0
Q8IZJ1	A516T	0
Q8IZJ1	I242V	0
Q8IZJ4	R37C	0
Q8IZJ4	M206R	0
Q8IZJ4	E161K	0
Q8IZJ4	Q24R	0
Q8IZJ4	H105Y	0
Q8IZJ4	T80M	0
Q8IZJ4	V242A	0
Q8IZJ4	D222V	0
Q7Z7F7	R24C	0
Q7Z7F7	R42H	0
Q9UMS6	G123A	0
Q9UMS6	Q143H	0
Q9UMS6	A148T	0
Q9UMS6	T542A	0
Q8NCX0	E156K	0
Q9Y2K9	V855I	0
Q9Y2K9	T568S	0
Q9BY21	T205M	0
Q9Y2K5	T35A	0
Q9Y2K6	S103Y	0
Q9Y2K6	V444I	0
Q9NWR8	I63N	0
Q9NWR8	I255V	0
Q9NWR8	Y253F	0
P37088	W552R	0
P37088	V632I	0
P37088	P461H	0
P37088	R240W	0
P37088	T722A	0
P37088	A393T	0
P37088	C677F	0
P34810	A350T	0
P34810	Q254K	0
P34810	A340T	0
P34810	I329T	0
Q9Y2K2	P1136R	0
Q9Y2K2	D1098E	0
Q9Y2K3	H504Y	0
Q9Y2K3	T1125A	0
Q9Y2K3	R454Q	0
Q9Y2K3	D1467N	0
Q9Y2K3	T949I	0
Q96MT7	K53E	0
Q96MT7	K284N	0
Q9UHY1	V365I	0
Q9UHY1	H460R	0
Q96MT3	S739F	0
Q96MT3	I69T	0
Q96MT3	A124T	0
Q96MT3	P746S	0
Q96MT3	N81H	0
Q96MT3	R682C	0
Q96MT3	T275M	0
Q96MT3	V121I	0
Q9UHY8	R356C	0
Q9UHY8	P50L	0
O14682	I256S	0
O14686	M2652L	0
O14686	M3398V	0
O14686	A476T	0
O14686	P813L	0
O14686	P2382S	0
O14686	S4010P	0
O14686	R2460C	0
O14686	R5224H	0
O14686	R4357S	0
O14686	P2557L	0
O14686	D3419G	0
O14686	P692T	0
Q96MT8	S651L	0
Q5M9N0	I297V	0
Q5M9N0	E232D	0
Q9UNE0	V402A	0
Q9UNE0	V402L	0
Q00975	T996A	0
Q00975	A862S	0
Q00975	E1500K	0
Q00975	E1436K	0
Q00975	N167K	0
Q6FHJ7	P320T	0
Q6FHJ7	R340K	0
Q00973	G172R	0
Q00973	L35V	0
Q00973	A516V	0
Q6P6B7	A128G	0
Q6P6B7	Q353R	0
Q6P6B1	Q244P	0
Q6P6B1	R59H	0
Q6P6B1	H287R	0
Q7Z713	T152S	0
P22888	N284S	0
P22888	N291S	0
P22888	N312S	0
P22888	S306N	0
P50895	V196I	0
P50895	M204K	0
P50895	R282H	0
P50895	R77H	0
P50895	V381I	0
P50895	Q581L	0
P50895	K451Q	0
P50895	T539A	0
P50897	I134T	0
Q8IY21	I998V	0
Q8IY21	V672M	0
Q14195	A442S	0
Q63HM2	G766S	0
Q63HM2	Q536H	0
Q63HM2	D577Y	0
O95755	E320K	0
O95755	P50L	0
O95755	N308D	0
Q13585	T532A	0
Q13585	I606V	0
Q13586	P538S	0
Q8WWC4	L290I	0
Q6UY11	G295R	0
O95759	T317A	0
O95759	M1108V	0
O95759	F1073L	0
O95759	G954R	0
O95759	R1079G	0
Q6UY14	A193P	0
Q6UY14	R1028H	0
Q9BWH6	R1108G	0
Q9BWH6	R582G	0
Q9BWH6	E506K	0
Q9BWH6	K165M	0
Q9BWH6	Q825E	0
Q9BWH6	R429Q	0
Q8NHV9	D177H	0
Q9H339	I102T	0
Q9H339	P160L	0
Q9H339	L220F	0
Q9H339	T78K	0
Q9H339	R88G	0
Q9H339	G5S	0
Q9H339	V154I	0
P23975	A369P	0
P23975	F528C	0
P23975	V356L	0
P23975	Y548H	0
P23975	I549T	0
P23975	V69I	0
P23975	T99I	0
P23975	N7K	0
P23975	K463R	0
P23975	N292T	0
P23975	N375S	0
P23975	G478S	0
P23975	V449I	0
P23975	V245I	0
P23975	T283R	0
Q7Z614	P35L	0
Q9C0J9	P384R	0
Q9C0J8	A33S	0
Q9C0J8	P711R	0
P05014	H49P	0
P05014	A74T	0
P05014	E137V	0
Q10589	V143F	0
Q10588	R125H	0
Q10588	R145Q	0
Q10588	I101V	0
Q10588	A77V	0
Q9C0J1	S83T	0
Q9C0J1	L87P	0
Q9C0J1	P6A	0
P05019	A115T	0
P05019	A187D	0
O00268	P651L	0
P08865	A278T	0
P08865	R117W	0
P08865	V257G	0
P08865	M185V	0
P08861	R79W	0
Q9H2K0	T68I	0
Q9H2K0	F243L	0
Q7Z3Z4	A370P	0
Q7Z3Z4	Q327L	0
Q7Z3Z4	Q78R	0
Q7Z3Z4	K167R	0
Q7Z3Z0	S54L	0
Q7Z3Z3	R589C	0
Q7Z3Z3	C412R	0
Q7Z3Z3	V418M	0
Q7Z3Z3	P375S	0
Q7Z3Z3	V471I	0
Q7Z3Z3	P186L	0
Q7Z3Z2	R68W	0
Q7Z3Z2	R47C	0
Q7Z3Z2	W6R	0
Q7Z3Z2	R167K	0
Q7Z3Z2	G35R	0
Q7Z3Z2	E23D	0
Q7Z3Z2	G57V	0
Q7Z3Z2	K130M	0
Q7Z3Z2	D195V	0
Q9NQ50	L11P	0
Q9NQ50	R129H	0
P37275	K553R	0
P37275	G90R	0
P56556	A9V	0
O95342	A865V	0
O95342	R958Q	0
O95342	R698H	0
O95342	I206V	0
O95342	M677V	0
O95342	V284A	0
O95342	T619A	0
O95342	V444A	0
O95342	V444D	0
O95342	R299K	0
O95342	R616G	0
O95342	S56L	0
O95342	E1186K	0
O95342	V444G	0
O95342	R415Q	0
O95342	N591S	0
O95343	G37C	0
O95340	R432K	0
O95340	M281L	0
O95340	E183K	0
O95340	E10K	0
O95340	V291M	0
O95347	E1009K	0
P62807	G27S	0
Q13190	P51L	0
Q13190	Q72H	0
Q9UK11	L60I	0
Q9UK11	L138I	0
Q9UJ90	E114Q	0
Q9UJ90	P33S	0
P10451	R279H	0
P10451	S202N	0
Q86UA6	N103K	0
P60174	G160R	0
Q6ZVH7	I568V	0
Q6ZVH7	A574S	0
Q6ZVH7	R167Q	0
Q6ZVH7	Q829R	0
Q6ZVH7	V761A	0
Q49AG3	I480V	0
Q49AG3	P77S	0
Q49AG3	Q47R	0
Q49AG3	A17V	0
Q9NQH7	I450L	0
Q12982	S145T	0
Q12981	Q14H	0
Q8WVX9	E96K	0
Q53G59	P72L	0
P38398	A701P	1
P38398	T478A	0
P38398	C47G	1
P38398	W576C	1
P38398	E1250K	0
P38398	F520C	0
P38398	R609P	1
P38398	C44F	1
P38398	V511M	1
P38398	S1040N	0
P38398	A566E	1
P38398	R1347G	0
P38398	V571A	1
P38398	L638P	1
P38398	G564E	1
P38398	L515P	1
P38398	V594G	1
P38398	Y561H	1
P38398	P607R	1
P38398	P495L	0
P38398	D550Y	1
P38398	V554L	1
P38398	W576L	1
P38398	S573C	1
P38398	G621V	1
P38398	G661A	1
P38398	E33A	1
P38398	C64R	1
P38398	G646V	1
P38398	M1008I	0
P38398	G628V	1
P38398	F592S	1
P38398	D597V	1
P38398	W576S	1
P38398	R866C	0
P38398	C555R	1
P38398	M486V	1
P38398	D597E	1
P38398	R557L	1
P38398	A610V	1
P38398	R71G	1
P38398	I665S	1
P38398	S699N	1
P38398	V572G	1
P38398	R301Q	0
P38398	G514D	1
P38398	T543A	1
P38398	F562S	1
P38398	L622P	1
P38398	V594A	1
P38398	T558A	1
P38398	L422P	1
P38398	R353M	1
P38398	H544R	1
P38398	S289P	0
P38398	M547T	1
P38398	S370I	0
P38398	L265P	1
P38398	T549I	1
P38398	M633K	1
P38398	V691E	1
P38398	K560E	1
P38398	R611T	1
P38398	R693P	1
P38398	W695G	1
P38398	Q356R	0
P38398	R353K	1
P38398	K264N	0
P38398	V523M	0
P38398	D597Y	1
P38398	E518G	1
P38398	W695C	1
P38398	F989S	0
P38398	Y711C	1
P38398	K820E	0
P38398	Y561S	1
P38398	D693N	0
P38398	V571G	0
P38398	Y105C	0
P38398	W695R	1
P38398	C61G	1
P38398	I624S	1
P38398	C44Y	1
P38398	E417K	1
P38398	S573N	1
P38398	S580F	1
P38398	C24Y	1
P38398	V667F	1
P38398	M510I	0
P38398	A566V	1
P38398	F619I	1
P38398	H544Q	1
P38398	D550H	1
P38398	L712P	1
P38398	G601R	1
P38398	S573R	1
P38398	H239R	0
P38398	P670A	1
P38398	G596E	1
P38398	H41R	1
P38398	A610P	1
P38398	Q669R	1
P38398	M1I	1
P38398	C64G	1
P38398	S513F	1
P38398	V696E	1
P38398	G596R	1
P38398	A701T	1
P38398	C24R	1
P38398	D597G	1
P38398	L563P	1
P38398	V691M	1
P38398	M510K	1
P38398	R557Q	1
P38398	T37R	1
P38398	M633R	1
P38398	S471G	0
P38398	P871L	0
P38398	M18T	1
P38398	E1060A	0
P38398	K345R	1
P38398	K1183R	0
P38398	F619S	1
P38398	E1038G	0
P38398	V668G	1
P38398	A647T	1
P38398	S699R	1
P38398	N656I	0
P38398	F592L	1
P38398	E694K	1
P38398	G275S	0
P38398	N723D	0
P38398	T631I	1
P38398	S153R	0
P38398	V772A	0
P38398	V599G	1
P38398	M547R	1
P38398	S1164I	1
P38398	I925L	0
P38398	I379M	0
P38398	C39Y	1
P38398	D676G	1
P38398	T549K	1
P38398	G646D	1
P38398	H604N	1
P29466	R15H	0
Q9P212	R548L	0
Q9P212	H1927R	0
Q9P212	S469T	0
Q9P212	T1777I	0
Q9P212	R1575P	0
Q9Y603	G199S	0
Q9Y603	H138Y	0
Q9Y603	A250V	0
Q9Y603	A86T	0
Q9Y603	P212L	0
Q93100	Y763C	0
Q93100	E813V	0
Q93100	Q650K	0
P28482	E322K	1
Q9Y6V0	T2671P	0
Q9Y6V0	A2804T	0
Q9P232	N708S	0
P28336	L390M	0
Q53GS7	G130D	0
Q53GS7	R590Q	0
Q53GS7	I243V	0
Q7RTU1	R25Q	0
Q7RTU1	T40S	0
Q8N6M9	H53L	0
P28332	I114V	0
P28332	T151P	0
P28332	C102G	0
P28330	K333Q	0
P28330	S303T	0
P28331	V253G	0
P28331	R241Q	0
P28331	V649F	0
Q96CU9	A343P	0
Q96CU9	H380R	0
Q96CU9	V145I	0
Q6ZW49	M1013V	0
Q92835	H1168Y	0
P51858	P201L	0
P0C7I6	C278S	0
P00540	A105S	0
P00540	S300P	0
P00540	R96L	0
Q969I6	G29R	0
Q969I6	T366M	0
P02743	E155G	0
Q9BZE9	V318M	0
Q9BZE9	L249Q	0
Q9BZE9	D581E	0
O43913	K52N	0
O43913	G37R	0
O43913	R166C	0
O43914	Y99H	0
Q9Y6G9	Q277R	0
Q9Y6G9	M147T	0
P02745	E23K	0
O43918	R328Q	0
O43918	S278R	0
Q9Y6G5	I128S	0
Q9BZE1	L191V	0
Q9BZE1	C235S	0
P02748	S427T	0
P02748	T279S	0
P02748	D127Y	0
P02748	I203V	0
P02748	R5W	0
Q9BZE7	M115L	0
Q9Y6G1	C37R	0
Q9BZE4	R525H	0
P01210	G247D	0
P01210	T83N	0
Q9UKX5	V433M	0
Q9UKX5	L524R	0
Q9UKX5	L1094V	0
Q9UKX5	M471L	0
Q9UKX5	M1003I	0
Q9UKX5	Q891K	0
Q9UKX5	P972L	0
Q5HYW2	T901I	0
O95965	A154S	0
Q18PE1	H272Q	0
Q18PE1	R451W	0
Q18PE1	Q296R	0
Q18PE1	G379R	0
Q18PE1	R261H	0
Q18PE1	G461D	0
Q18PE1	A99V	0
Q18PE1	R323C	0
Q18PE1	R402Q	0
Q18PE1	D197N	0
Q18PE1	G427D	0
Q18PE1	E382K	0
Q18PE1	A440T	0
Q18PE1	P415S	0
Q18PE1	S45L	0
Q18PE1	P503T	0
Q9UKX3	D1076E	0
Q9UKX3	H1862R	0
Q9UKX3	R1294Q	0
Q9UKX3	M1071V	0
Q9UKX3	G701R	0
Q96QS6	S266R	0
Q96QS6	A176S	0
Q96QS6	G72D	0
Q96QS6	R114Q	0
Q96QS6	R79K	0
Q96QS6	T225A	0
Q96QS6	I336V	0
Q96QS6	Q132R	0
Q96QS6	R148Q	0
Q96QS6	G211R	0
Q6PHW0	E271K	0
Q6PHW0	L260P	0
O95969	P53L	0
O95969	V80A	0
Q86TE4	E308Q	0
P45984	A246T	0
P45984	R366I	0
P45984	G268A	0
Q9H987	P483L	0
Q9H987	P284H	0
Q9H987	S609Y	0
Q9H981	T56I	0
O43934	S428F	0
Q9NRV9	E183D	0
P45983	E365K	0
Q9UHD9	L235H	0
Q9UHD8	R61C	0
Q9UHD8	M576V	0
Q9UHD8	P145L	0
A6NK89	Q194H	0
Q9UHD2	N388D	0
Q9UHD2	V464A	0
Q9UHD2	S151F	0
[truncated: 35,263 more rows]
