# Supplementary material for: Current cancer driver variant predictors learn to recognize driver genes instead of functional variants
Source: BMC Biol. 2021 Jan 13;19:3. doi: 10.1186/s12915-020-00930-0 (PMC7807764; doi:10.1186/s12915-020-00930-0)
Supplement: Supplementary file 1 — Additional file 1 Zip file containing the datasets used as benchmark in this paper. [file 12915_2020_930_MOESM1_ESM.zip › datasets/README]

This folder contains the datasets used to benchmark cancer driver variant predictors in the paper: Raimondi et al., "Current cancer driver variant predictors learn to recognize driver genes instead of functional variants", BMC Biology.

The names of the files correspond to the nomenclature mentioned in the paper.

The EXPDRV+NEUT, EXPDRV+DEL, EXPDRV+ALL contain cancer driver variants from the Cancer Genome Interpreter (CGI) as positive samples and, respectively, NEUTral, DELeterious and neutral+deleterious (ALL) variants from Humsavar (Nov 2018 version) as negative samples (passenger variants).

They are TAB separated files with 3 columns. The format is identical for all the files. The first column contains the UNIPROT id of the target protein (e.g. P54278), the second column indicates the variant (wildtype residue, POSITION, mutant residue, for example S46N) and the third contains the label, where "1" is "cancer driver variant" and "0" is "passenger variant".

An example of the format is reported below:

UNIPROT_ID  VARIANT CLASS_LABEL
P54278	S46N	1
P54278	K541E	0
P54278	I668V	1
P54278	S36R	0
P54278	D699H	0
